# Supplementary material for: Genomic prediction of tuberculosis drug-resistance: benchmarking existing databases and prediction algorithms
Source: BMC Bioinformatics. 2019 Feb 8;20:68. doi: 10.1186/s12859-019-2658-z (PMC6368788; doi:10.1186/s12859-019-2658-z)
Supplement: Supplementary file 1 — Studies reviewed for the LitRev data set. This file presents the list of studies surveyed for LitRev. (XLSX 27 kb) [file 12859_2019_2658_MOESM1_ESM.xlsx]

## Sheet: Supplementary Table 1
Additional file 1 – Studies reviewed for the LitRev data set
A. Studies present in the PUBMED query
Title	URL	Description	Details	Properties	Remark 1 - Included?	Remark 2 -- Reasons to exclude
Complete Genome Sequence of the Clinical Beijing-Like Strain Mycobacterium tuberculosis 323 Using the PacBio Real-Time Sequencing Platform.	/pubmed/25931600	RodrÌ_guez JG, Pino C, Tauch A, Murcia MI.	Genome Announc. 2015 Apr 30;3(2). doi:pii: e00371-15. 10.1128/genomeA.00371-15.	create date:2015/05/02 | first author:RodrÌ_guez JG	Excluded	Too few samples
Whole genome sequence analysis of multidrug-resistant Mycobacterium tuberculosis Beijing isolates from an outbreak in Thailand.	/pubmed/25903079	Regmi SM, Chaiprasert A, Kulawonganunchai S, Tongsima S, Coker OO, Prammananan T, Viratyosin W, Thaipisuttikul I.	Mol Genet Genomics. 2015 Oct;290(5):1933-41. doi: 10.1007/s00438-015-1048-0. Epub 2015 Apr 24.	create date:2015/04/24 | first author:Regmi SM	Excluded	Too few samples
Molecular diagnostics for tuberculosis.	/pubmed/25719854	Noor KM, Shephard L, Bastian I.	Pathology. 2015 Apr;47(3):250-6. doi: 10.1097/PAT.0000000000000232. Review.	create date:2015/02/27 | first author:Noor KM	Excluded	Not relevent
Therapeutic potential of the Mycobacterium tuberculosis mycolic acid transporter, MmpL3.	/pubmed/27297488	Li W, ObregÌ_n-Henao A, Wallach JB, North EJ, Lee RE, Gonzalez-Juarrero M, Schnappinger D, Jackson M.	Antimicrob Agents Chemother. 2016 Jun 13. doi:pii: AAC.00826-16. [Epub ahead of print]	create date:2016/06/15 | first author:Li W	Excluded	Not relevant; no subscription
Whole Genome Sequencing Investigation of a Tuberculosis Outbreak in Port-au-Prince, Haiti Caused by a Strain with a Low-Level" rpoB Mutation L511P - Insights into a Mechanism of Resistance Escalation."	/pubmed/26039194	Ocheretina O, Shen L, Escuyer VE, Mabou MM, Royal-Mardi G, Collins SE, Pape JW, Fitzgerald DW.	PLoS One. 2015;10(6):e0129207. doi: 10.1371/journal.pone.0129207.	create date:2015/06/04 | first author:Ocheretina O	Excluded	Too few samples
Whole-genome sequencing for the diagnosis of drug-resistant tuberculosis.	/pubmed/26738825	Javid B, TÌ¦rÌ¦k ME.	Lancet Infect Dis. 2016 Jan;16(1):17. doi: 10.1016/S1473-3099(15)00474-0. No abstract available.	create date:2016/01/08 | first author:Javid B	Excluded	Commentary
Uniting to end the TB epidemic: advances in disease control from prevention to better diagnosis and treatment.	/pubmed/27004971	Abubakar I, Lipman M, McHugh TD, Fletcher H.	BMC Med. 2016 Mar 23;14:47. doi: 10.1186/s12916-016-0599-1.	create date:2016/03/24 | first author:Abubakar I	Excluded	Editorial
Whole cell screen based identification of spiropiperidines with potent antitubercular properties.	/pubmed/26087937	Tantry SJ, Degiacomi G, Sharma S, Jena LK, Narayan A, Guptha S, Shanbhag G, Menasinakai S, Mallya M, Awasthy D, Balakrishnan G, Kaur P, Bhattacharjee D, Narayan C, Reddy J, Naveen Kumar CN, Shandil R, Boldrin F, Ventura M, Manganelli R, Hartkoorn RC, Cole ST, et al.	Bioorg Med Chem Lett. 2015 Aug 15;25(16):3234-45. doi: 10.1016/j.bmcl.2015.05.087. Epub 2015 Jun 3.	create date:2015/06/20 | first author:Tantry SJ	Excluded	Mutant strains
Fatal nosocomial MDR TB identified through routine genetic analysis and whole-genome sequencing.	/pubmed/25988581	Williams OM, Abeel T, Casali N, Cohen K, Pym AS, Mungall SB, Desjardins CA, Banerjee A, Drobniewski F, Earl AM, Cooke GS.	Emerg Infect Dis. 2015 Jun;21(6):1082-4. doi: 10.3201/eid2106.141903. No abstract available.	create date:2015/05/20 | first author:Williams OM	Excluded	Too few samples
Identifying Likely Transmission Pathways within a 10-Year Community Outbreak of Tuberculosis by High-Depth Whole Genome Sequencing.	/pubmed/26938641	Outhred AC, Holmes N, Sadsad R, Martinez E, Jelfs P, Hill-Cawthorne GA, Gilbert GL, Marais BJ, Sintchenko V.	PLoS One. 2016;11(3):e0150550. doi: 10.1371/journal.pone.0150550.	create date:2016/03/05 | first author:Outhred AC	Excluded	No DR strains among 22 available isolates
Genome sequencing and annotation of multidrug resistant Mycobacterium tuberculosis (MDR-TB) PR10 strain.	/pubmed/26981419	Halim MZ, Jaafar MM, Teh LK, Ismail MI, Lee LS, Ngeow YF, Nor NM, Zainuddin ZF, Tang TH, Najimudin MN, Salleh MZ.	Genom Data. 2016 Mar;7:245-6. doi: 10.1016/j.gdata.2016.01.002.	create date:2016/03/17 | first author:Halim MZ	Excluded	No raw reads available
Draft Genome Sequences of Two Extensively Drug-Resistant Strains of Mycobacterium tuberculosis Belonging to the Euro-American S Lineage.	/pubmed/26941159	Malinga LA, Abeel T, Desjardins CA, Dlamini TC, Cassell G, Chapman SB, Birren BW, Earl AM, van der Walt M.	Genome Announc. 2016 Mar 3;4(2). doi:pii: e01771-15. 10.1128/genomeA.01771-15.	create date:2016/03/05 | first author:Malinga LA	Excluded	No raw reads available
Clinical use of whole genome sequencing for Mycobacterium tuberculosis.	/pubmed/27004841	Witney AA, Cosgrove CA, Arnold A, Hinds J, Stoker NG, Butcher PD.	BMC Med. 2016 Mar 23;14:46. doi: 10.1186/s12916-016-0598-2. Review.	create date:2016/03/24 | first author:Witney AA	Excluded	Review
Personalizing therapy for multidrug resistant TB: the potential of Rapid Whole Genome Sequencing.	/pubmed/26559223	Bryant JM, Lipman M, Breuer J.	Expert Rev Anti Infect Ther. 2016;14(1):1-3. doi: 10.1586/14787210.2016.1116385. Epub 2015 Nov 27.	create date:2015/11/13 | first author:Bryant JM	Excluded	Review
Whole genome sequencing to complement tuberculosis drug resistance surveys in Uganda.	/pubmed/26917365	Ssengooba W, Meehan CJ, Lukoye D, Kasule GW, Musisi K, Joloba ML, Cobelens FG, de Jong BC.	Infect Genet Evol. 2016 Jun;40:8-16. doi: 10.1016/j.meegid.2016.02.019. Epub 2016 Feb 23.	create date:2016/02/27 | first author:Ssengooba W	Excluded	No DR profiles
XDR-TB transmission in London: Case management and contact tracing investigation assisted by early whole genome sequencing.	/pubmed/27311749	Arnold A, Witney AA, Vergnano S, Roche A, Cosgrove CA, Houston A, Gould KA, Hinds J, Riley P, Macallan D, Butcher PD, Harrison TS.	J Infect. 2016 Jun 14. doi:pii: S0163-4453(16)30125-6. 10.1016/j.jinf.2016.04.037. [Epub ahead of print]	create date:2016/06/18 | first author:Arnold A	Excluded	No raw reads
Multidrug-Resistant Mycobacterium tuberculosis of the Latin American Mediterranean Lineage, Wrongly Identified as Mycobacterium pinnipedii (Spoligotype International Type 863 [SIT863]), Causing Active Tuberculosis in South Brazil.	/pubmed/26400784	Dalla Costa ER, Vasconcelos SE, Esteves LS, Gomes HM, Gomes LL, da Silva PA, PerdigÌ£o J, Portugal I, Viveiros M, McNerney R, Pain A, Clark TG, Rastogi N, Unis G, Rossetti ML, Suffys PN.	J Clin Microbiol. 2015 Dec;53(12):3805-11.	create date:2015/09/25 | first author:Dalla Costa ER	Excluded	Too few samples
Whole-Genome Sequencing and Mutation Analysis of Two Extensively Drug-Resistant Sputum Isolates of Mycobacterium tuberculosis (VRFCWCF XDRTB 232 and VRFCWCF XDRTB 1028) from Chennai, India.	/pubmed/25395642	Kulandai LT, Lakshmipathy D, Ramasubban G, Vetrivel U, Rao MH, Rathinam S, Narasimhan M.	Genome Announc. 2014 Nov 13;2(6). doi:pii: e01173-14. 10.1128/genomeA.01173-14.	create date:2014/11/15 | first author:Kulandai LT	Excluded	No raw reads available
Whole-Genome Sequencing of a Haarlem Extensively Drug-Resistant Mycobacterium tuberculosis Clinical Isolate from MedellÌ_n, Colombia.	/pubmed/27313305	Alvarez N, Haft D, Hurtado UA, Robledo J, Rouzaud F.	Genome Announc. 2016 Jun 16;4(3). doi:pii: e00566-16. 10.1128/genomeA.00566-16.	create date:2016/06/18 | first author:Alvarez N	Excluded	No raw reads; Only 1 isolate
Whole-Genome Sequencing of Two Latin American-Mediterranean Extensively Drug-ResistantåÊMycobacterium tuberculosisåÊClinical Isolates from MedellÌ_n, Colombia.	/pubmed/27034498	Alvarez N, Haft D, Hurtado UA, Robledo J, Rouzaud F.	Genome Announc. 2016 Mar 31;4(2). doi:pii: e00192-16. 10.1128/genomeA.00192-16.	create date:2016/04/02 | first author:Alvarez N	Excluded	No raw reads; Only 2 isolates
Mutation of Rv2887, a marR-like gene, confers Mycobacterium tuberculosis resistance to an imidazopyridine-based agent.	/pubmed/26303802	Winglee K, Lun S, Pieroni M, Kozikowski A, Bishai W.	Antimicrob Agents Chemother. 2015 Nov;59(11):6873-81. doi: 10.1128/AAC.01341-15. Epub 2015 Aug 24.	create date:2015/08/26 | first author:Winglee K	Excluded	Mutant strains
Respiratory review of 2014: tuberculosis and nontuberculous mycobacterial pulmonary disease.	/pubmed/25368661	Park CK, Kwon YS.	Tuberc Respir Dis (Seoul). 2014 Oct;77(4):161-6. doi: 10.4046/trd.2014.77.4.161. Epub 2014 Oct 31. Review.	create date:2014/11/05 | first author:Park CK	Excluded	Review
Mechanisms of drug resistance in Mycobacterium tuberculosis: update 2015.	/pubmed/26467578	Zhang Y, Yew WW.	Int J Tuberc Lung Dis. 2015 Nov;19(11):1276-89. doi: 10.5588/ijtld.15.0389.	create date:2015/10/16 | first author:Zhang Y	Excluded	Review
Clinical value of whole-genome sequencing of Mycobacterium tuberculosis.	/pubmed/26277037	Takiff HE, Feo O.	Lancet Infect Dis. 2015 Sep;15(9):1077-90. doi: 10.1016/S1473-3099(15)00071-7. Epub 2015 Aug 12. Review.	create date:2015/08/19 | first author:Takiff HE	Excluded	Review
Longitudinal whole genome analysis of pre and post drug treatment Mycobacterium tuberculosis isolates reveals progressive steps to drug resistance.	/pubmed/27156618	Datta G, Nieto LM, Davidson RM, Mehaffy C, Pederson C, Dobos KM, Strong M.	Tuberculosis (Edinb). 2016 May;98:50-5. doi: 10.1016/j.tube.2016.02.004. Epub 2016 Feb 26.	create date:2016/05/10 | first author:Datta G	Excluded	Too few samples
Whole genome sequencing reveals genomic heterogeneity and antibiotic purification in Mycobacterium tuberculosis isolates.	/pubmed/26496891	Black PA, de Vos M, Louw GE, van der Merwe RG, Dippenaar A, Streicher EM, Abdallah AM, Sampson SL, Victor TC, Dolby T, Simpson JA, van Helden PD, Warren RM, Pain A.	BMC Genomics. 2015 Oct 24;16:857. doi: 10.1186/s12864-015-2067-2.	create date:2015/10/27 | first author:Black PA	Excluded	Too few samples; Only RIF and IHN tested
Genetic signatures of Mycobacterium tuberculosis Nonthaburi genotype revealed by whole genome analysis of isolates from tuberculous meningitis patients in Thailand.	/pubmed/27114869	Coker OO, Chaiprasert A, Ngamphiw C, Tongsima S, Regmi SM, Clark TG, Ong RT, Teo YY, Prammananan T, Palittapongarnpim P.	PeerJ. 2016;4:e1905. doi: 10.7717/peerj.1905.	create date:2016/04/27 | first author:Coker OO	Excluded	Too few samples; Pan-susceptible
Evaluation of resistance acquisition during tuberculosis treatment using whole genome sequencing.	/pubmed/27004922	Silva Feliciano C, Rodrigues PlaÌ¤a J, Peronni K, AraÌ¼jo Silva W Jr, Roberto Bollela V.	Braz J Infect Dis. 2016 May-Jun;20(3):290-3. doi: 10.1016/j.bjid.2016.01.004. Epub 2016 Mar 20.	create date:2016/03/24 | first author:Silva Feliciano C	Excluded	No raw reads available
Characterization of genomic variations in SNPs of PE_PGRS genes reveals deletions and insertions in extensively drug resistant (XDR) M. tuberculosis strains from Pakistan.	/pubmed/26655202	Kanji A, Hasan Z, Ali A, McNerney R, Mallard K, Coll F, Hill-Cawthorne G, Nair M, Clark TG, Zaver A, Jafri S, Hasan R.	Int J Mycobacteriol. 2015 Mar;4(1):73-9. doi: 10.1016/j.ijmyco.2014.11.049. Epub 2015 Jan 21.	create date:2015/12/15 | first author:Kanji A	Excluded	No raw reads available
Genome sequencing reveals novel deletions associated with secondary resistance to pyrazinamide in MDR Mycobacterium tuberculosis.	/pubmed/25977398	Martinez E, Holmes N, Jelfs P, Sintchenko V.	J Antimicrob Chemother. 2015 Sep;70(9):2511-4. doi: 10.1093/jac/dkv128. Epub 2015 May 14.	create date:2015/05/16 | first author:Martinez E	Excluded	Too few samples
Predicting Extensively Drug-Resistant Mycobacterium tuberculosis Phenotypes with Genetic Mutations					Excluded	WGS not done
Novel katG mutations causing isoniazid resistance in clinical M. tuberculosis isolates.	/pubmed/26251830	Torres JN, Paul LV, Rodwell TC, Victor TC, Amallraja AM, Elghraoui A, Goodmanson AP, Ramirez-Busby SM, Chawla A, Zadorozhny V, Streicher EM, Sirgel FA, Catanzaro D, Rodrigues C, Gler MT, Crudu V, Catanzaro A, Valafar F.	Emerg Microbes Infect. 2015 Jul;4(7):e42. doi: 10.1038/emi.2015.42. Epub 2015 Jul 15.	create date:2015/08/08 | first author:Torres JN	Excluded	No raw reads and DR profiles available
Genetic Determinants of Drug Resistance in Mycobacterium tuberculosis and Their Diagnostic Value.	/pubmed/26910495	Farhat MR, Sultana R, Iartchouk O, Bozeman S, Galagan J, Sisk P, Stolte C, Nebenzahl-Guimaraes H, Jacobson K, Sloutsky A, Kaur D, Posey J, Kreiswirth BN, Kurepina N, Rigouts L, Streicher EM, Victor TC, Warren RM, van Soolingen D, Murray M.	Am J Respir Crit Care Med. 2016 Feb 24. [Epub ahead of print]	create date:2016/02/26 | first author:Farhat MR	Excluded	No raw reads available
Whole genome analysis of an MDR Beijing/W strain of Mycobacterium tuberculosis with large genomic deletions associated with resistance to isoniazid.	/pubmed/26854371	Zhang Q, Wan B, Zhou A, Ni J, Xu Z, Li S, Tao J, Yao Y.	Gene. 2016 May 15;582(2):128-36. doi: 10.1016/j.gene.2016.02.003. Epub 2016 Feb 4.	create date:2016/02/09 | first author:Zhang Q	Excluded	Too few samples
Genetic mutations associated with isoniazid resistance in Mycobacterium tuberculosis: a systematic review.	/pubmed/25799046	Seifert M, Catanzaro D, Catanzaro A, Rodwell TC.	PLoS One. 2015;10(3):e0119628. doi: 10.1371/journal.pone.0119628. Review.	create date:2015/03/24 | first author:Seifert M	Excluded	Systematic review of non-WGS data
Public perceptions of bacterial whole-genome sequencing for tuberculosis.	/pubmed/25640860	Davies A, Scott S, Badger S, TÌ¦rÌ¦k ME, Peacock SJ.	Trends Genet. 2015 Feb;31(2):58-60. doi: 10.1016/j.tig.2014.08.002. Epub 2014 Nov 14.	create date:2015/02/03 | first author:Davies A	Excluded	Not relevant
Genetic diversity of Mycobacterium tuberculosis isolates from foreign-born and Japan-born residents in Tokyo.	/pubmed/25595707	Kato-Miyazawa M, Miyoshi-Akiyama T, Kanno Y, Takasaki J, Kirikae T, Kobayashi N.	Clin Microbiol Infect. 2015 Mar;21(3):248.e1-8. doi: 10.1016/j.cmi.2014.09.013. Epub 2014 Oct 13.	create date:2015/01/18 | first author:Kato-Miyazawa M	Excluded	Too few samples
Added value of whole-genome sequencing for management of highly drug-resistant TB.	/pubmed/25492392	Outhred AC, Jelfs P, Suliman B, Hill-Cawthorne GA, Crawford AB, Marais BJ, Sintchenko V.	J Antimicrob Chemother. 2015 Apr;70(4):1198-202. doi: 10.1093/jac/dku508. Epub 2014 Dec 9.	create date:2014/12/11 | first author:Outhred AC	Excluded	Too few samples; No raw reads
Whole genome sequencing reveals complex evolution patterns of multidrug-resistant Mycobacterium tuberculosis Beijing strains in patients.	/pubmed/24324807	Merker M, Kohl TA, Roetzer A, Truebe L, Richter E, RÌ_sch-Gerdes S, Fattorini L, Oggioni MR, Cox H, Varaine F, Niemann S.	PLoS One. 2013;8(12):e82551. doi: 10.1371/journal.pone.0082551.	create date:2013/12/11 | first author:Merker M	Excluded	Unable to match raw sequence data and DR profiles
A simple, rapid and economic method for detecting multidrug-resistant tuberculosis.	/pubmed/24029439	Wang X, Jiao J, Xu W, Chai X, Li Z, Wang Q.	Braz J Infect Dis. 2013 Nov-Dec;17(6):667-71. doi: 10.1016/j.bjid.2013.04.008. Epub 2013 Sep 9.	create date:2013/09/14 | first author:Wang X	Excluded	No raw reads available
Dynamic population changes in Mycobacterium tuberculosis during acquisition and fixation of drug resistance in patients.	/pubmed/22984115	Sun G, Luo T, Yang C, Dong X, Li J, Zhu Y, Zheng H, Tian W, Wang S, Barry CE 3rd, Mei J, Gao Q.	J Infect Dis. 2012 Dec 1;206(11):1724-33. doi: 10.1093/infdis/jis601. Epub 2012 Sep 14.	create date:2012/09/18 | first author:Sun G	Excluded	Too few samples
Mycobacterium tuberculosis dihydrofolate reductase is not a target relevant to the antitubercular activity of isoniazid.	/pubmed/20566771	Wang F, Jain P, Gulten G, Liu Z, Feng Y, Ganesula K, Motiwala AS, Ioerger TR, Alland D, VilchÌ¬ze C, Jacobs WR Jr, Sacchettini JC.	Antimicrob Agents Chemother. 2010 Sep;54(9):3776-82. doi: 10.1128/AAC.00453-10. Epub 2010 Jun 21.	create date:2010/06/23 | first author:Wang F	Excluded	Too few samples
Mutations in extensively drug-resistant Mycobacterium tuberculosis that do not code for known drug-resistance mechanisms.	/pubmed/20136412	Motiwala AS, Dai Y, Jones-LÌ_pez EC, Hwang SH, Lee JS, Cho SN, Via LE, Barry CE, Alland D.	J Infect Dis. 2010 Mar 15;201(6):881-8. doi: 10.1086/650999.	create date:2010/02/09 | first author:Motiwala AS	Excluded	Too few samples
[Future prospects of molecular epidemiology in tuberculosis].	/pubmed/20077862	Matsumoto T, Iwamoto T.	Kekkaku. 2009 Dec;84(12):783-4. Japanese.	create date:2010/01/19 | first author:Matsumoto T	Excluded	Review
Genome analysis of multi- and extensively-drug-resistant tuberculosis from KwaZulu-Natal, South Africa.	/pubmed/19890396	Ioerger TR, Koo S, No EG, Chen X, Larsen MH, Jacobs WR Jr, Pillay M, Sturm AW, Sacchettini JC.	PLoS One. 2009 Nov 5;4(11):e7778. doi: 10.1371/journal.pone.0007778.	create date:2009/11/06 | first author:Ioerger TR	Excluded	No raw reads available
Genomic diversity among drug sensitive and multidrug resistant isolates of Mycobacterium tuberculosis with identical DNA fingerprints.	/pubmed/19823582	Niemann S, KÌ¦ser CU, Gagneux S, Plinke C, Homolka S, Bignell H, Carter RJ, Cheetham RK, Cox A, Gormley NA, Kokko-Gonzales P, Murray LJ, Rigatti R, Smith VP, Arends FP, Cox HS, Smith G, Archer JA.	PLoS One. 2009 Oct 12;4(10):e7407. doi: 10.1371/journal.pone.0007407.	create date:2009/10/14 | first author:Niemann S	Excluded	Too few samples; No raw reads
A proportion of mutations fixed in the genomes of in vitro selected isogenic drug-resistant Mycobacterium tuberculosis mutants can be detected as minority variants in the parent culture.	/pubmed/25670707	Bergval I, Coll F, Schuitema A, de Ronde H, Mallard K, Pain A, McNerney R, Clark TG, Anthony RM.	FEMS Microbiol Lett. 2015 Jan;362(2):1-7. doi: 10.1093/femsle/fnu037. Epub 2014 Dec 4.	create date:2015/02/12 | first author:Bergval I	Excluded	Laboratory strains
Biochemical and structural characterization of mycobacterial aspartyl-tRNA synthetase AspS, a promising TB drug target.	/pubmed/25409504	Gurcha SS, Usha V, Cox JA, FÌ_tterer K, Abrahams KA, Bhatt A, Alderwick LJ, Reynolds RC, Loman NJ, Nataraj V, Alemparte C, Barros D, Lloyd AJ, Ballell L, Hobrath JV, Besra GS.	PLoS One. 2014;9(11):e113568. doi: 10.1371/journal.pone.0113568.	create date:2014/11/20 | first author:Gurcha SS	Excluded	Laboratory strains
Identification of new drug targets and resistance mechanisms in Mycobacterium tuberculosis.	/pubmed/24086479	Ioerger TR, O'Malley T, Liao R, Guinn KM, Hickey MJ, Mohaideen N, Murphy KC, Boshoff HI, Mizrahi V, Rubin EJ, Sassetti CM, Barry CE 3rd, Sherman DR, Parish T, Sacchettini JC.	PLoS One. 2013;8(9):e75245. doi: 10.1371/journal.pone.0075245.	create date:2013/10/03 | first author:Ioerger TR	Excluded	Laboratory strains
Mutations in panD encoding aspartate decarboxylase are associated with pyrazinamide resistance in Mycobacterium tuberculosis.	/pubmed/26038471	Zhang S, Chen J, Shi W, Liu W, Zhang W, Zhang Y.	Emerg Microbes Infect. 2013 Jun;2(6):e34. doi: 10.1038/emi.2013.38. Epub 2013 Jun 12.	create date:2013/06/01 | first author:Zhang S	Excluded	Laboratory strains
Identification of novel imidazo[1,2-a]pyridine inhibitors targeting M. tuberculosis QcrB.	/pubmed/23300833	Abrahams KA, Cox JA, Spivey VL, Loman NJ, Pallen MJ, Constantinidou C, FernÌÁndez R, Alemparte C, RemuiÌ±ÌÁn MJ, Barros D, Ballell L, Besra GS.	PLoS One. 2012;7(12):e52951. doi: 10.1371/journal.pone.0052951. Epub 2012 Dec 31.	create date:2013/01/10 | first author:Abrahams KA	Excluded	Laboratory strains
Towards a new tuberculosis drug: pyridomycin - nature's isoniazid.	/pubmed/22987724	Hartkoorn RC, Sala C, Neres J, Pojer F, Magnet S, Mukherjee R, Uplekar S, Boy-RÌ¦ttger S, Altmann KH, Cole ST.	EMBO Mol Med. 2012 Oct;4(10):1032-42. doi: 10.1002/emmm.201201689. Epub 2012 Sep 17.	create date:2012/09/19 | first author:Hartkoorn RC	Excluded	Laboratory strains; Raw reads data not available for clinical isolates
Inhibition of mycolic acid transport across the Mycobacterium tuberculosis plasma membrane.	/pubmed/22344175	Grzegorzewicz AE, Pham H, Gundi VA, Scherman MS, North EJ, Hess T, Jones V, Gruppo V, Born SE, KordulÌÁkovÌÁ J, Chavadi SS, Morisseau C, Lenaerts AJ, Lee RE, McNeil MR, Jackson M.	Nat Chem Biol. 2012 Feb 19;8(4):334-41. doi: 10.1038/nchembio.794.	create date:2012/02/22 | first author:Grzegorzewicz AE	Excluded	Laboratory strains
SQ109 targets MmpL3, a membrane transporter of trehalose monomycolate involved in mycolic acid donation to the cell wall core of Mycobacterium tuberculosis.	/pubmed/22252828	Tahlan K, Wilson R, Kastrinsky DB, Arora K, Nair V, Fischer E, Barnes SW, Walker JR, Alland D, Barry CE 3rd, Boshoff HI.	Antimicrob Agents Chemother. 2012 Apr;56(4):1797-809. doi: 10.1128/AAC.05708-11. Epub 2012 Jan 17.	create date:2012/01/19 | first author:Tahlan K	Excluded	Laboratory strains
MmpL3 is the cellular target of the antitubercular pyrrole derivative BM212.	/pubmed/22024828	La Rosa V, Poce G, Canseco JO, Buroni S, Pasca MR, Biava M, Raju RM, Porretta GC, Alfonso S, Battilocchio C, Javid B, Sorrentino F, Ioerger TR, Sacchettini JC, Manetti F, Botta M, De Logu A, Rubin EJ, De Rossi E.	Antimicrob Agents Chemother. 2012 Jan;56(1):324-31. doi: 10.1128/AAC.05270-11. Epub 2011 Oct 24.	create date:2011/10/26 | first author:La Rosa V	Excluded	Laboratory strains
Aspartate decarboxylase (PanD) as a new target of pyrazinamide in Mycobacterium tuberculosis.	/pubmed/26038753	Shi W, Chen J, Feng J, Cui P, Zhang S, Weng X, Zhang W, Zhang Y.	Emerg Microbes Infect. 2014 Aug;3(8):e58. doi: 10.1038/emi.2014.61. Epub 2014 Aug 13.	create date:2015/06/04 | first author:Shi W	Excluded	Laboratory strains
Isolation and characterization of compound-resistant isolates of Mycobacterium tuberculosis.	/pubmed/25779325	O'Malley T, Melief E.	Methods Mol Biol. 2015;1285:317-28. doi: 10.1007/978-1-4939-2450-9_19.	create date:2015/03/18 | first author:O'Malley T	Excluded	Book chapter; Laboratory strains
Genetic heterogeneity revealed by sequence analysis of Mycobacterium tuberculosis isolates from extra-pulmonary tuberculosis patients.	/pubmed/23773324	Das S, Roychowdhury T, Kumar P, Kumar A, Kalra P, Singh J, Singh S, Prasad HK, Bhattacharya A.	BMC Genomics. 2013 Jun 17;14:404. doi: 10.1186/1471-2164-14-404.	create date:2013/06/19 | first author:Das S	Excluded	Too few samples
Independent large scale duplications in multiple M. tuberculosis lineages overlapping the same genomic region.	/pubmed/22347359	Weiner B, Gomez J, Victor TC, Warren RM, Sloutsky A, Plikaytis BB, Posey JE, van Helden PD, Gey van Pittius NC, Koehrsen M, Sisk P, Stolte C, White J, Gagneux S, Birren B, Hung D, Murray M, Galagan J.	PLoS One. 2012;7(2):e26038. doi: 10.1371/journal.pone.0026038. Epub 2012 Feb 7.	create date:2012/02/22 | first author:Weiner B	Excluded	No raw reads available
Novel imidazoline antimicrobial scaffold that inhibits DNA replication with activity against mycobacteria and drug resistant Gram-positive cocci.	/pubmed/25222597	Harris KK, Fay A, Yan HG, Kunwar P, Socci ND, Pottabathini N, Juventhala RR, Djaballah H, Glickman MS.	ACS Chem Biol. 2014 Nov 21;9(11):2572-83. doi: 10.1021/cb500573z. Epub 2014 Sep 15.	create date:2014/09/16 | first author:Harris KK	Excluded	Not relevant
Use of multiplex allele-specific polymerase chain reaction (MAS-PCR) to detect multidrug-resistant tuberculosis in Panama.	/pubmed/22792333	Chia BS, Lanzas F, Rifat D, Herrera A, Kim EY, Sailer C, Torres-Chavolla E, Narayanaswamy P, Einarsson V, Bravo J, Pascale JM, Ioerger TR, Sacchettini JC, Karakousis PC.	PLoS One. 2012;7(7):e40456. doi: 10.1371/journal.pone.0040456. Epub 2012 Jul 6.	create date:2012/07/14 | first author:Chia BS	Excluded	No raw reads available
Combination of amikacin and doxycycline against multidrug-resistant and extensively drug-resistant tuberculosis.	/pubmed/25717028	Gonzalo X, Casali N, Broda A, Pardieu C, Drobniewski F.	Int J Antimicrob Agents. 2015 Apr;45(4):406-12. doi: 10.1016/j.ijantimicag.2014.11.017. Epub 2015 Feb 2.	create date:2015/02/27 | first author:Gonzalo X	Excluded	No raw reads
Stranger in a strange land: Ibero-American strain of Mycobacterium tuberculosis in Tibet, China.	/pubmed/24956435	Mokrousov I, Jiao WW, Wan K, Shen A.	Infect Genet Evol. 2014 Aug;26:323-6. doi: 10.1016/j.meegid.2014.06.011. Epub 2014 Jun 20.	create date:2014/06/24 | first author:Mokrousov I	Excluded	WGS not done
Use of whole genome sequencing to estimate the mutation rate of Mycobacterium tuberculosis during latent infection.	/pubmed/21516081	Ford CB, Lin PL, Chase MR, Shah RR, Iartchouk O, Galagan J, Mohaideen N, Ioerger TR, Sacchettini JC, Lipsitch M, Flynn JL, Fortune SM.	Nat Genet. 2011 May;43(5):482-6. doi: 10.1038/ng.811. Epub 2011 Apr 24.	create date:2011/04/26 | first author:Ford CB	Excluded	Isolates from animals
Detecting novel genetic variants associated with isoniazid-resistant Mycobacterium tuberculosis.	/pubmed/25025225	Shekar S, Yeo ZX, Wong JC, Chan MK, Ong DC, Tongyoo P, Wong SY, Lee AS.	PLoS One. 2014;9(7):e102383. doi: 10.1371/journal.pone.0102383.	create date:2014/07/16 | first author:Shekar S	Excluded	Only INH DR
Mycobacterium tuberculosis mutation rate estimates from different lineages predict substantial differences in the emergence of drug-resistant tuberculosis.	/pubmed/23749189	Ford CB, Shah RR, Maeda MK, Gagneux S, Murray MB, Cohen T, Johnston JC, Gardy J, Lipsitch M, Fortune SM.	Nat Genet. 2013 Jul;45(7):784-90. doi: 10.1038/ng.2656. Epub 2013 Jun 9.	create date:2013/06/12 | first author:Ford CB	Excluded	Only RIF and INH, MIC
Profiling of rpoB mutations and MICs for rifampin and rifabutin in Mycobacterium tuberculosis.	/pubmed/24740074	Jamieson FB, Guthrie JL, Neemuchwala A, Lastovetska O, Melano RG, Mehaffy C.	J Clin Microbiol. 2014 Jun;52(6):2157-62. doi: 10.1128/JCM.00691-14. Epub 2014 Apr 16.	create date:2014/04/18 | first author:Jamieson FB	Excluded	Too few samples
Whole-genome sequencing of rifampicin-resistant Mycobacterium tuberculosis strains identifies compensatory mutations in RNA polymerase genes.	/pubmed/22179134	Comas I, Borrell S, Roetzer A, Rose G, Malla B, Kato-Maeda M, Galagan J, Niemann S, Gagneux S.	Nat Genet. 2011 Dec 18;44(1):106-10. doi: 10.1038/ng.1038.	create date:2011/12/20 | first author:Comas I	Excluded	Too few drugs tested
Tetrahydropyrazolo[1,5-a]pyrimidine-3-carboxamide and N-benzyl-6',7'-dihydrospiro[piperidine-4,4'-thieno[3,2-c]pyran] analogues with bactericidal efficacy against Mycobacterium tuberculosis targeting MmpL3.	/pubmed/23613759	RemuiÌ±ÌÁn MJ, PÌ©rez-HerrÌÁn E, RullÌÁs J, Alemparte C, MartÌ_nez-Hoyos M, Dow DJ, Afari J, Mehta N, Esquivias J, JimÌ©nez E, Ortega-Muro F, Fraile-GabaldÌ_n MT, Spivey VL, Loman NJ, Pallen MJ, Constantinidou C, Minick DJ, Cacho M, Rebollo-LÌ_pez MJ, GonzÌÁlez C, Sousa V, Angulo-Barturen I, et al.	PLoS One. 2013 Apr 17;8(4):e60933. doi: 10.1371/journal.pone.0060933. Print 2013.	create date:2013/04/25 | first author:RemuiÌ±ÌÁn MJ	Excluded	WGS not done for clinical isolates			Need to recheck
Classical and new assays for detecting drug resistance in tuberculosis.	/pubmed/25402580	Palomino JC, Vandamme P, Martin A.	Biomark Med. 2014;8(9):1105-14. doi: 10.2217/bmm.14.73. Review.	create date:2014/11/18 | first author:Palomino JC	Excluded	Review
Diversity and evolution of Mycobacterium tuberculosis: moving to whole-genome-based approaches.	/pubmed/25190252	Niemann S, Supply P.	Cold Spring Harb Perspect Med. 2014 Sep 4;4(12):a021188. doi: 10.1101/cshperspect.a021188. Review.	create date:2014/09/06 | first author:Niemann S	Excluded	Review
Evolution of drug resistance in tuberculosis: recent progress and implications for diagnosis and therapy.	/pubmed/24962424	Trauner A, Borrell S, Reither K, Gagneux S.	Drugs. 2014 Jul;74(10):1063-72. doi: 10.1007/s40265-014-0248-y. Review.	create date:2014/06/26 | first author:Trauner A	Excluded	Review
Mutation rate and the emergence of drug resistance in Mycobacterium tuberculosis.	/pubmed/24072169	McGrath M, Gey van Pittius NC, van Helden PD, Warren RM, Warner DF.	J Antimicrob Chemother. 2014 Feb;69(2):292-302. doi: 10.1093/jac/dkt364. Epub 2013 Sep 26. Review.	create date:2013/09/28 | first author:McGrath M	Excluded	Review
Complex genetics of drug resistance in Mycobacterium tuberculosis.	/pubmed/24071843	Warner DF, Mizrahi V.	Nat Genet. 2013 Oct;45(10):1107-8. doi: 10.1038/ng.2769.	create date:2013/09/28 | first author:Warner DF	Excluded	Review
Rapid diagnostics of tuberculosis and drug resistance in the industrialized world: clinical and public health benefits and barriers to implementation.	/pubmed/23987891	Drobniewski F, Nikolayevskyy V, Maxeiner H, Balabanova Y, Casali N, Kontsevaya I, Ignatyeva O.	BMC Med. 2013 Aug 29;11:190. doi: 10.1186/1741-7015-11-190. Review.	create date:2013/08/31 | first author:Drobniewski F	Excluded	Review
The re-emergence of tuberculosis: what have we learnt from molecular epidemiology?	/pubmed/23731470	Borgdorff MW, van Soolingen D.	Clin Microbiol Infect. 2013 Oct;19(10):889-901. doi: 10.1111/1469-0691.12253. Epub 2013 Jun 4. Review.	create date:2013/06/05 | first author:Borgdorff MW	Excluded	Review
Genomics of Mycobacterium tuberculosis: old threats & new trends.	/pubmed/15520478	Ahmed N, Hasnain SE.	Indian J Med Res. 2004 Oct;120(4):207-12. Review.	create date:2004/11/03 | first author:Ahmed N	Excluded	Review
Drug-resistant tuberculosis.	/pubmed/10782703	Willcox PA.	Curr Opin Pulm Med. 2000 May;6(3):198-202. Review.	create date:2000/04/27 | first author:Willcox PA	Excluded	Review
[Population structure analysis of Mycobacterium tuberculosis Beijing family in Japan].	/pubmed/20077859	Iwamoto T.	Kekkaku. 2009 Dec;84(12):755-9. Japanese.	create date:2010/01/19 | first author:Iwamoto T	Excluded	Review
Preliminary remarks on assembly whole genome sequencing of MDR M. tuberculosis isolated in Vietnam.	/pubmed/22240437	Tram NV, Bach NH, Anh NT, Duong HH, Thanh le NX, An le V, Ferroni S, Cappuccinelli P.	J Infect Dev Ctries. 2012 Jan 12;6(1):95-6. No abstract available.	create date:2012/01/14 | first author:Tram NV	Excluded	Too few samples
Transmitted Extended-Spectrum Extensively Drug-Resistant Tuberculosis in Beijing, China, with Discordant Whole-Genome Sequencing Analysis Results.	/pubmed/26063862	Li H, Kayani Mu, Gu Y, Wang X, Zhu T, Duan H, Ma Y, Huang H, Javid B.	J Clin Microbiol. 2015 Aug;53(8):2781-4. doi: 10.1128/JCM.00891-15. Epub 2015 Jun 10.	create date:2015/06/13 | first author:Li H	Excluded	Too few samples
Clinical application of whole-genome sequencing to inform treatment for multidrug-resistant tuberculosis cases.	/pubmed/25673793	Witney AA, Gould KA, Arnold A, Coleman D, Delgado R, Dhillon J, Pond MJ, Pope CF, Planche TD, Stoker NG, Cosgrove CA, Butcher PD, Harrison TS, Hinds J.	J Clin Microbiol. 2015 May;53(5):1473-83. doi: 10.1128/JCM.02993-14. Epub 2015 Feb 11.	create date:2015/02/13 | first author:Witney AA	Excluded	Too few samples
Comparative genomic analysis of Mycobacterium tuberculosis clinical isolates.	/pubmed/24923884	Liu F, Hu Y, Wang Q, Li HM, Gao GF, Liu CH, Zhu B.	BMC Genomics. 2014 Jun 13;15:469. doi: 10.1186/1471-2164-15-469.	create date:2014/06/14 | first author:Liu F	Excluded	Too few samples
Draft genome sequences of two super-extensively drug-resistant isolates of Mycobacterium tuberculosis from China.	/pubmed/23965132	Lin N, Liu Z, Zhou J, Wang S, Fleming J.	FEMS Microbiol Lett. 2013 Oct;347(2):93-6.	create date:2013/08/24 | first author:Lin N	Excluded	Too few samples
Genome Analysis of the First Extensively Drug-Resistant (XDR) Mycobacterium tuberculosis in Malaysia Provides Insights into the Genetic Basis of Its Biology and Drug Resistance.	/pubmed/26110649	Kuan CS, Chan CL, Yew SM, Toh YF, Khoo JS, Chong J, Lee KW, Tan YC, Yee WY, Ngeow YF, Ng KP.	PLoS One. 2015;10(6):e0131694. doi: 10.1371/journal.pone.0131694.	create date:2015/06/26 | first author:Kuan CS	Excluded	Too few samples; No raw reads available
The non-clonality of drug resistance in Beijing-genotype isolates of Mycobacterium tuberculosis from the Western Cape of South Africa.	/pubmed/21110864	Ioerger TR, Feng Y, Chen X, Dobos KM, Victor TC, Streicher EM, Warren RM, Gey van Pittius NC, Van Helden PD, Sacchettini JC.	BMC Genomics. 2010 Nov 26;11:670. doi: 10.1186/1471-2164-11-670.	create date:2010/11/30 | first author:Ioerger TR	Excluded	No raw reads available
Multidrug-resistant tuberculosis in panama is driven by clonal expansion of a multidrug-resistant Mycobacterium tuberculosis strain related to the KZN extensively drug-resistant M. tuberculosis strain from South Africa.	/pubmed/23884993	Lanzas F, Karakousis PC, Sacchettini JC, Ioerger TR.	J Clin Microbiol. 2013 Oct;51(10):3277-85. doi: 10.1128/JCM.01122-13. Epub 2013 Jul 24.	create date:2013/07/26 | first author:Lanzas F	Excluded	No raw reads available
A genome-wide analysis of multidrug-resistant and extensively drug-resistant strains of Mycobacterium tuberculosis Beijing genotype.	/pubmed/23801408	Wu W, Zheng H, Zhang L, Wen Z, Zhang S, Pei H, Yu G, Zhu Y, Cui Z, Hu Z, Wang H, Li Y.	Mol Genet Genomics. 2013 Sep;288(9):425-36. doi: 10.1007/s00438-013-0758-4. Epub 2013 Jun 26.	create date:2013/06/27 | first author:Wu W	Excluded	Too few samples; No raw reads available
Whole genome sequencing based characterization of extensively drug-resistant Mycobacterium tuberculosis isolates from Pakistan.	/pubmed/25719196	Ali A, Hasan Z, McNerney R, Mallard K, Hill-Cawthorne G, Coll F, Nair M, Pain A, Clark TG, Hasan R.	PLoS One. 2015;10(2):e0117771. doi: 10.1371/journal.pone.0117771.	create date:2015/02/27 | first author:Ali A	Excluded	Unable to match raw sequence data and DR profiles
Microevolution of extensively drug-resistant tuberculosis in Russia.	/pubmed/22294518	Casali N, Nikolayevskyy V, Balabanova Y, Ignatyeva O, Kontsevaya I, Harris SR, Bentley SD, Parkhill J, Nejentsev S, Hoffner SE, Horstmann RD, Brown T, Drobniewski F.	Genome Res. 2012 Apr;22(4):735-45. doi: 10.1101/gr.128678.111. Epub 2012 Jan 31.	create date:2012/02/02 | first author:Casali N	Excluded	Unable to match raw sequence data and DR profiles
Genome-wide Mycobacterium tuberculosis variation (GMTV) database: a new tool for integrating sequence variations and epidemiology.	/pubmed/24767249	Chernyaeva EN, Shulgina MV, Rotkevich MS, Dobrynin PV, Simonov SA, Shitikov EA, Ischenko DS, Karpova IY, Kostryukova ES, Ilina EN, Govorun VM, Zhuravlev VY, Manicheva OA, Yablonsky PK, Isaeva YD, Nosova EY, Mokrousov IV, Vyazovaya AA, Narvskaya OV, Lapidus AL, O'Brien SJ.	BMC Genomics. 2014 Apr 25;15:308. doi: 10.1186/1471-2164-15-308.	create date:2014/04/29 | first author:Chernyaeva EN	Excluded	Old versions requires checking all sample boxes to dispkay
Paradoxical Hypersusceptibility of Drug-resistant Mycobacteriumtuberculosis to ë_-lactam Antibiotics.	/pubmed/27333036	Cohen KA, El-Hay T, Wyres KL, Weissbrod O, Munsamy V, Yanover C, Aharonov R, Shaham O, Conway TC, Goldschmidt Y, Bishai WR, Pym AS.	EBioMedicine. 2016 Jun 1. doi:pii: S2352-3964(16)30244-4. 10.1016/j.ebiom.2016.05.041. [Epub ahead of print]	create date:2016/06/23 | first author:Cohen KA	Excluded -- included in another	Included in another study
Rapid, comprehensive, and affordable mycobacterial diagnosis with whole-genome sequencing: a prospective study.	/pubmed/26669893	Pankhurst LJ, Del Ojo Elias C, Votintseva AA, Walker TM, Cole K, Davies J, Fermont JM, Gascoyne-Binzi DM, Kohl TA, Kong C, Lemaitre N, Niemann S, Paul J, Rogers TR, Roycroft E, Smith EG, Supply P, Tang P, Wilcox MH, Wordsworth S, Wyllie D, Xu L, et al.	Lancet Respir Med. 2016 Jan;4(1):49-58. doi: 10.1016/S2213-2600(15)00466-X. Epub 2015 Dec 4.	create date:2015/12/17 | first author:Pankhurst LJ	Included
Evolution of Extensively Drug-Resistant Tuberculosis over Four Decades: Whole Genome Sequencing and Dating Analysis of Mycobacterium tuberculosis Isolates from KwaZulu-Natal.	/pubmed/26418737	Cohen KA, Abeel T, Manson McGuire A, Desjardins CA, Munsamy V, Shea TP, Walker BJ, Bantubani N, Almeida DV, Alvarado L, Chapman SB, Mvelase NR, Duffy EY, Fitzgerald MG, Govender P, Gujja S, Hamilton S, Howarth C, Larimer JD, Maharaj K, Pearson MD, Priest ME, et al.	PLoS Med. 2015 Sep;12(9):e1001880. doi: 10.1371/journal.pmed.1001880.	create date:2015/09/30 | first author:Cohen KA	Included
Rapid Whole-Genome Sequencing of Mycobacterium tuberculosis Isolates Directly from Clinical Samples.	/pubmed/25972414	Brown AC, Bryant JM, Einer-Jensen K, Holdstock J, Houniet DT, Chan JZ, Depledge DP, Nikolayevskyy V, Broda A, Stone MJ, Christiansen MT, Williams R, McAndrew MB, Tutill H, Brown J, Melzer M, Rosmarin C, McHugh TD, Shorten RJ, Drobniewski F, Speight G, Breuer J.	J Clin Microbiol. 2015 Jul;53(7):2230-7. doi: 10.1128/JCM.00486-15. Epub 2015 May 13.	create date:2015/05/15 | first author:Brown AC	Included
PhyResSE: a Web Tool Delineating Mycobacterium tuberculosis Antibiotic Resistance and Lineage from Whole-Genome Sequencing Data.	/pubmed/25854485	Feuerriegel S, Schleusener V, Beckert P, Kohl TA, Miotto P, Cirillo DM, Cabibbe AM, Niemann S, Fellenberg K.	J Clin Microbiol. 2015 Jun;53(6):1908-14. doi: 10.1128/JCM.00025-15. Epub 2015 Apr 8.	create date:2015/04/10 | first author:Feuerriegel S	Included
Evolutionary history and global spread of the Mycobacterium tuberculosis Beijing lineage.	/pubmed/25599400	Merker M, Blin C, Mona S, Duforet-Frebourg N, Lecher S, Willery E, Blum MG, RÌ_sch-Gerdes S, Mokrousov I, Aleksic E, Allix-BÌ©guec C, Antierens A, Augustynowicz-Kope€à E, Ballif M, Barletta F, Beck HP, Barry CE 3rd, Bonnet M, Borroni E, Campos-Herrero I, Cirillo D, Cox H, et al.	Nat Genet. 2015 Mar;47(3):242-9. doi: 10.1038/ng.3195. Epub 2015 Jan 19.	create date:2015/01/20 | first author:Merker M	Included
Evolution and transmission of drug-resistant tuberculosis in a Russian population.	/pubmed/24464101	Casali N, Nikolayevskyy V, Balabanova Y, Harris SR, Ignatyeva O, Kontsevaya I, Corander J, Bryant J, Parkhill J, Nejentsev S, Horstmann RD, Brown T, Drobniewski F.	Nat Genet. 2014 Mar;46(3):279-86. doi: 10.1038/ng.2878. Epub 2014 Jan 26.	create date:2014/01/28 | first author:Casali N	Included
Elucidating emergence and transmission of multidrug-resistant tuberculosis in treatment experienced patients by whole genome sequencing.	/pubmed/24349420	Clark TG, Mallard K, Coll F, Preston M, Assefa S, Harris D, Ogwang S, Mumbowa F, Kirenga B, O'Sullivan DM, Okwera A, Eisenach KD, Joloba M, Bentley SD, Ellner JJ, Parkhill J, Jones-LÌ_pez EC, McNerney R.	PLoS One. 2013;8(12):e83012. doi: 10.1371/journal.pone.0083012.	create date:2013/12/19 | first author:Clark TG	Included
Mycobacterium tuberculosis whole genome sequencing and protein structure modelling provides insights into anti-tuberculosis drug resistance.	/pubmed/27005572	Phelan J, Coll F, McNerney R, Ascher DB, Pires DE, Furnham N, Coeck N, Hill-Cawthorne GA, Nair MB, Mallard K, Ramsay A, Campino S, Hibberd ML, Pain A, Rigouts L, Clark TG.	BMC Med. 2016 Mar 23;14:31. doi: 10.1186/s12916-016-0575-9.	create date:2016/03/24 | first author:Phelan J	Included
B. Additional studies from personal folders and not present in PUBMED search results
Genome sequencing of 161 Mycobacterium tuberculosis isolates from China identifies genes and intergenic regions associated with drug resistance	/pubmed/23995137	Zhang H, Li D, Zhao L, Fleming J, Lin N, Wang T, Liu Z, Li C, Galwey N, Deng J, Zhou Y, Zhu Y, Gao Y, Wang T, Wang S, Huang Y, Wang M, Zhong Q, Zhou L, Chen T, Zhou J, Yang R, Zhu G, Hang H, Zhang J, Li F, Wan K, Wang J, Zhang XE, Bi L.	Nat Genet. 2013		Included
Whole-genome sequencing for prediction of Mycobacterium tuberculosis drug susceptibility and resistance a retrospective cohort study	/pubmed/26116186	Walker TM, Kohl TA, Omar SV, Hedge J, Del Ojo Elias C, Bradley P, Iqbal Z, Feuerriegel S, Niehaus KE, Wilson DJ, Clifton DA, Kapatai G, Ip CLC, Bowden R, Drobniewski FA, Allix-Béguec C, Gaudin C, Parkhill J, Diel R, Supply P, Crook DW, Smith EG, Walker AS, Ismail N, Niemann S, Peto TEA; Modernizing Medical Microbiology (MMM) Informatics Group.	Lancet Infect Dis. 2015		Included
