# Supplementary material for: Genomic prediction of tuberculosis drug-resistance: benchmarking existing databases and prediction algorithms
Source: BMC Bioinformatics. 2019 Feb 8;20:68. doi: 10.1186/s12859-019-2658-z (PMC6368788; doi:10.1186/s12859-019-2658-z)
Supplement: Supplementary file 5 — Composition of the dataset analysed in this study. This file presents the details of the databases and studies from which data for the 6756 TB isolates is obtained. (XLSX 115 kb) [file 12859_2019_2658_MOESM5_ESM.xlsx]

## Sheet: Supplementary Table 2
Additional file 5 -- Composition of the data set analyzed in this study
Abbreviations: H – isoniazid, R – rifampicin, Z – pyrazinamide, E – ethambutol, S – streptomycin, A – amikacin, C – capreomycin, K – kanamycin, O – ofloxacin, Et – ethionamide, Pt – prothionamide, PAS, N – nicotinamide, Rfb – rifabutin, Cs – cycloserine, Cfz – clofazinamide, Amo – amoxicillin, Ipm – imipenem
Title	Reference	Drugs tested	Study Accession	# samples	# samples with available WGS data and DR profiles
Mycobacterium tuberculosis whole genome sequencing and protein structure modelling provides insights into anti-tuberculosis drug resistance.	Phelan, J., et al., Mycobacterium tuberculosis whole genome sequencing and protein structure modelling provides insights into anti-tuberculosis drug resistance. BMC Medicine, 2016. 14(1): p. 31.	HRES	ERP013054	127	127
Rapid, comprehensive, and affordable mycobacterial diagnosis with whole-genome sequencing: a prospective study	Pankhurst, L.J., et al., Rapid, comprehensive, and affordable mycobacterial diagnosis with whole-genome sequencing: a prospective study. Lancet Respir Med, 2016. 4(1): p. 49-58.	HRZES FQ Ag	SRP051584	168	163
Evolution of Extensively Drug-Resistant Tuberculosis over Four Decades: Whole Genome Sequencing and Dating Analysis of Mycobacterium tuberculosis Isolates from KwaZulu-Natal.	Cohen, K.A., et al., Evolution of Extensively Drug-Resistant Tuberculosis over Four Decades: Whole Genome Sequencing and Dating Analysis of Mycobacterium tuberculosis Isolates from KwaZulu-Natal. PLoS Med, 2015. 12(9): p. e1001880.	HRZE C K O Et N	PRJNA183624; PRJNA235615	337	337
Rapid Whole-Genome Sequencing of Mycobacterium tuberculosis Isolates Directly from Clinical Samples.	Brown, A.C., et al., Rapid Whole-Genome Sequencing of Mycobacterium tuberculosis Isolates Directly from Clinical Samples. J Clin Microbiol, 2015. 53(7): p. 2230-7.	HRZES A C K O Et Pt PAS	ERP010209	24	24
PhyResSE: a Web Tool Delineating Mycobacterium tuberculosis Antibiotic Resistance and Lineage from Whole-Genome Sequencing Data.	Feuerriegel, S., et al., PhyResSE: a Web Tool Delineating Mycobacterium tuberculosis Antibiotic Resistance and Lineage from Whole-Genome Sequencing Data. J Clin Microbiol, 2015. 53(6): p. 1908-14.	HRZES	ERP008667	92	92
Evolutionary history and global spread of the Mycobacterium tuberculosis Beijing lineage.	Merker, M., et al., Evolutionary history and global spread of the Mycobacterium tuberculosis Beijing lineage. Nat Genet, 2015. 47(3): p. 242-9.	HRZES A C O Pt PAS Cs	ERP006989	110	97
Evolution and transmission of drug-resistant tuberculosis in a Russian population.	Casali, N., et al., Evolution and transmission of drug-resistant tuberculosis in a Russian population. Nat Genet, 2014. 46.	HRZES A C M O Pt	ERP000192	1000	885
Elucidating emergence and transmission of multidrug-resistant tuberculosis in treatment experienced patients by whole genome sequencing.	Clark, T.G., et al., Elucidating emergence and transmission of multidrug-resistant tuberculosis in treatment experienced patients by whole genome sequencing. PLoS One, 2013. 8.	HRZES A C M O Pt	ERPP000520	51	48
Genome sequencing of 161 Mycobacterium tuberculosis isolates from China identifies genes and intergenic regions associated with drug resistance	Zhang, H., et al., Genome sequencing of 161 Mycobacterium tuberculosis isolates from China identifies genes and intergenic regions associated with drug resistance. Nat Genet, 2013. 45(10): p. 1255-60.	HRES C K O Et	SRP018402	161	161
Whole-genome sequencing for prediction of Mycobacterium tuberculosis drug susceptibility and resistance a retrospective cohort study	Walker, T.M., et al., Whole-genome sequencing for prediction of Mycobacterium tuberculosis drug susceptibility and resistance: a retrospective cohort study. Lancet Infect Dis, 2015. 15(10): p. 1193-202.	HRZES A C K Cip M O	SRP061066	3651	3651
					Subtotal: 5471
PATRIC	https://www.patricbrc.org	HRZES A C K Cip M O Et Pt N PAS Rfb Cs Cfz Amo		9279	5035
ReSeqTB	https://platform.reseqtb.org/	HRZES A C K Cip M O Et Pt PAS Rfb Cs Ipm Cfz Amo/Clavulanate		4604	3568

## Sheet: run_accessions
full_isolate_accession
SRR833067,SRR833149
SRR832985,SRR833118,SRR833152
SRR832999,SRR833143
SRR833105,SRR924692
SRR833007,SRR833107,SRR833113
SRR833037,SRR833106
SRR833111,SRR833127
SRR832983,SRR833012,SRR833041,SRR833088,SRR833180,SRR833182
SRR833144,SRR924693
SRR833026,SRR833164
SRR833129,SRR833146,SRR833156
SRR833074,SRR833163
SRR833061,SRR833096
SRR833032,SRR833131
SRR833028,SRR833188
SRR832977,SRR832997
SRR832996,SRR833023,SRR833029,SRR833033,SRR833125
SRR833020,SRR833181,SRR833193
SRR832978,SRR833000
SRR832993,SRR833022,SRR833030,SRR833076,SRR833098,SRR833132
SRR832979,SRR832990,SRR833153,SRR833158,SRR833160,SRR833183
SRR833034,SRR833175,SRR833189
SRR833112,SRR833136
SRR833013,SRR833121
SRR833004,SRR833005,SRR833047,SRR833093,SRR833108,SRR833178
SRR833009,SRR833116,SRR833185
SRR833035,SRR833150
SRR832986,SRR832994,SRR833082
SRR833069,SRR833165,SRR833174
SRR833056,SRR833068
SRR833008,SRR833055,SRR833073,SRR833079,SRR833176,SRR833197
SRR833024,SRR833045,SRR833050,SRR924694
SRR833031,SRR833054
SRR833140,SRR833162
SRR833002,SRR833011,SRR833094
SRR833025,SRR833053,SRR833104
SRR833014,SRR833117
SRR833085,SRR833147
SRR832991,SRR833130
SRR833017,SRR833018
SRR833109,SRR833119
SRR833001,SRR833103,SRR833168
SRR833081,SRR833101,SRR833120
SRR833065,SRR833139
SRR832982,SRR833016
SRR832984,SRR832998
SRR833099,SRR833137
SRR833167,SRR833184
SRR833075,SRR833194
SRR833036,SRR833114,SRR924696,SRR958195
SRR833046,SRR833154
SRR833095,SRR833122
SRR833010,SRR833169
SRR833021,SRR833133
SRR832988,SRR833042,SRR833148
SRR833039,SRR833151
SRR833179,SRR833195
SRR833044,SRR833102
SRR833027,SRR833142
SRR833091,SRR833172
SRR833134,SRR833135
SRR833159,SRR833170,SRR833190
SRR833052,SRR833087,SRR833187
SRR833043,SRR833161,SRR833171
SRR833006,SRR833124
SRR832980,SRR833060,SRR833062,SRR833123,SRR833186
SRR833019,SRR833126
SRR833080,SRR833097
SRR833100,SRR833196
SRR832995,SRR833110
SRR833048,SRR833177
SRR833086,SRR924697
SRR833049,SRR833084
SRR833057,SRR833141
SRR833003,SRR833192
SRR832989,SRR832992,SRR833071,SRR833089,SRR833157
SRR833015,SRR833063
SRR924698,SRR958198
SRR924699,SRR958201
SRR924700,SRR958204
SRR924701,SRR958207
SRR924702,SRR958210
SRR924703,SRR958216
SRR924704,SRR958231
SRR924705,SRR958221
SRR924706,SRR958224
SRR924707,SRR958225
SRR924708,SRR958228
SRR924709,SRR958234
SRR924710,SRR958237
SRR1011449,SRR1062819
SRR1011450,SRR1062820
SRR833173,SRR924205
SRR833059,SRR924206
SRR1011452,SRR1062822
SRR833078,SRR924207
SRR833077,SRR924208
SRR833092,SRR924209
SRR1011453,SRR1062823
SRR1011455,SRR1062825
SRR1011457,SRR1062827
SRR1011459,SRR1062829
SRR1011461,SRR1062833
SRR1011462,SRR1062834
SRR833040,SRR924211
SRR1019172,SRR833191
SRR1011464,SRR1062836
SRR1011465,SRR1062837
SRR833115,SRR924213
SRR847796,SRR924215
SRR847787,SRR924216
SRR847790,SRR924217
SRR1011469,SRR1062841
SRR847803,SRR924218
SRR1011470,SRR1062842
SRR847778,SRR924219
SRR847794,SRR924220
SRR847797,SRR924221
SRR847792,SRR924222
SRR847788,SRR924223
SRR1011473,SRR1062845
SRR847775,SRR924224
SRR847776,SRR924225
SRR847789,SRR924226
SRR847779,SRR924227
SRR847783,SRR924228
SRR1011474,SRR1062846
SRR1011475,SRR847793
SRR847799,SRR924229
SRR847785,SRR924230
SRR847801,SRR924232
SRR847791,SRR924234
SRR1011477,SRR1062848
SRR847781,SRR924235
SRR847795,SRR924236
SRR1011479,SRR1062850
SRR1011480,SRR1062851
SRR1011483,SRR1062854
SRR1011484,SRR1062855
SRR847802,SRR924241
SRR847784,SRR924238
SRR847780,SRR924239
SRR847786,SRR924240
SRR1172724,SRR1175028,SRR1203930,SRR1206024
SRR1011487,SRR1062858
SRR1173051,SRR1173492,SRR1203935,SRR1204001
SRR1180397,SRR1180424,SRR1181209,SRR1181411
SRR1180231,SRR1181099,SRR1181312,SRR1183000
SRR1011489,SRR1062860
SRR1011490,SRR1062861
SRR1011491,SRR1062862
SRR1180324,SRR1180442,SRR1181210,SRR1181375
SRR1011492,SRR1062863
SRR1019125,SRR1140925
SRR1019126,SRR1140905
SRR1019128,SRR1140935
SRR1019129,SRR1140956
SRR1180289,SRR1180443,SRR1181083,SRR1181313
SRR1019130,SRR1140927
SRR1180384,SRR1180387,SRR1180964,SRR1184015
SRR1180227,SRR1180952,SRR1182970,SRR1183960
SRR1180257,SRR1181084,SRR1181294,SRR1183048
SRR1180329,SRR1180417,SRR1180925,SRR1184124
SRR1019131,SRR1140928
SRR1180262,SRR1181327,SRR1181401,SRR1183073
SRR1019132,SRR1140900
SRR1180278,SRR1181347,SRR1181382,SRR1182973
SRR1180212,SRR1181315,SRR1181395,SRR1183074
SRR1180318,SRR1180404,SRR1181087,SRR1181160
SRR1180142,SRR1181117,SRR1181211,SRR1183053
SRR1180167,SRR1181301,SRR1181316,SRR1183119
SRR1172863,SRR1172888
SRR1180168,SRR1181212,SRR1181282,SRR1183120
SRR1180253,SRR1180432,SRR1181213,SRR1181324
SRR1180283,SRR1180427,SRR1181197,SRR1181367
SRR1019133,SRR1140940
SRR1019135,SRR1140953
SRR1180398,SRR1180418,SRR1181162,SRR1181370
SRR1180299,SRR1180402,SRR1180971,SRR1184037
SRR1180343,SRR1180352,SRR1181058,SRR1181317
SRR1180254,SRR1181163,SRR1181164,SRR1182981
SRR1180284,SRR1180371,SRR1181165,SRR1181216
SRR1180189,SRR1181253,SRR1181318,SRR1182986
SRR1180195,SRR1181130,SRR1183017,SRR1184012
SRR1180272,SRR1180357,SRR1181118,SRR1181166
SRR1180358,SRR1180376,SRR1181102,SRR1181167
SRR1172718,SRR1175301
SRR1180313,SRR1180439,SRR1181254,SRR1181350
SRR1180308,SRR1180368,SRR1181012,SRR1184128
SRR1172823,SRR1175303
SRR1180244,SRR1181255,SRR1181320,SRR1182987
SRR1180327,SRR1180421,SRR1181088,SRR1184038
SRR1180280,SRR1181034,SRR1181257,SRR1183095
SRR1180238,SRR1181330,SRR1181384,SRR1183012
SRR1180339,SRR1180372,SRR1180939,SRR1184003
SRR1180286,SRR1180400,SRR1181013,SRR1184026
SRR1180333,SRR1180414,SRR1181258,SRR1181332
SRR1180180,SRR1181123,SRR1181168,SRR1183081
SRR1180322,SRR1180428,SRR1181133,SRR1181169
SRR1180245,SRR1181076,SRR1181137,SRR1183089
SRR1180268,SRR1181002,SRR1183136,SRR1184004
SRR1180186,SRR1181060,SRR1181259,SRR1183066
SRR1180287,SRR1180349,SRR1181096,SRR1181331
SRR1180273,SRR1180434,SRR1180991,SRR1184018
SRR1173087,SRR1175329
SRR1172842,SRR1173119
SRR1173095,SRR1173545,SRR1184309,SRR1196558
SRR1173352,SRR1173522,SRR1184347,SRR1196570
SRR1172851,SRR1175056,SRR1184351,SRR1196479
SRR1173063,SRR1173353,SRR1184317,SRR1196553
SRR1173071,SRR1173201,SRR1184310,SRR1196534
SRR1173276,SRR1173370,SRR1184300,SRR1196542
SRR1172869,SRR1175081,SRR1184301,SRR1196536
SRR1172749,SRR1173120,SRR1184340,SRR1196497
SRR1173210,SRR1173516,SRR1184355,SRR1196572
SRR1173277,SRR1173546,SRR1184363,SRR1196723
SRR1173195,SRR1173270,SRR1184352,SRR1196528
SRR1172836,SRR1173032
SRR1172809,SRR1175030,SRR1184318,SRR1196724
SRR1173033,SRR1173167
SRR1173401,SRR1173517,SRR1184348,SRR1196485
SRR1173019,SRR1173503,SRR1184356,SRR1196529
SRR1172982,SRR1173172,SRR1184345,SRR1196480
SRR1172945,SRR1173088,SRR1184341,SRR1196498
SRR1173294,SRR1173411,SRR1184375,SRR1196525
SRR1173143,SRR1173354,SRR1184331,SRR1196530
SRR1172754,SRR1175083,SRR1184295,SRR1196512
SRR1172845,SRR1175084,SRR1184311,SRR1196487
SRR1173442,SRR1173563,SRR1184328,SRR1196671
SRR1172744,SRR1175075,SRR1184357,SRR1196499
SRR1172952,SRR1173530,SRR1184332,SRR1196740
SRR1172732,SRR1175058,SRR1184377,SRR1196475
SRR1173485,SRR1173574,SRR1184319,SRR1196754
SRR1019136,SRR1140964
SRR1019137,SRR1140930
SRR1019138,SRR1140959
SRR1019139,SRR1140961
SRR1019140,SRR1140901
SRR1019141,SRR1140936
SRR1019142,SRR1140941
SRR1019143,SRR1140949
SRR1019144,SRR1140948
SRR1019145,SRR1140950
SRR1019146,SRR1140898
SRR1019147,SRR1140922
SRR1019148,SRR1140947
SRR1019149,SRR1140943
SRR1019150,SRR1140934
SRR1019151,SRR1140965
SRR1019152,SRR1140916
SRR1019153,SRR1140899
SRR1019154,SRR1140954
SRR1019155,SRR1140962
SRR1019156,SRR1140966
SRR1019157,SRR1140931
SRR1019158,SRR1140951
SRR1019159,SRR1140945
SRR1019160,SRR1140924
SRR1019161,SRR1140960
SRR1019162,SRR1140955
SRR1019163,SRR1140938
SRR1019165,SRR1140957
SRR1019166,SRR1140932
SRR1019167,SRR1140958
SRR1019168,SRR1140929
SRR1019173,SRR1140926
SRR1019169,SRR1140952
SRR1019170,SRR1140944
SRR1180190,SRR1181352,SRR1181404,SRR1183042
SRR1180173,SRR1181238,SRR1181385,SRR1183082
SRR1180293,SRR1180433,SRR1181138,SRR1181170
SRR1180328,SRR1180403,SRR1181260,SRR1181321
SRR1180181,SRR1181171,SRR1181284,SRR1183124
SRR1180395,SRR1180435,SRR1181198,SRR1181353
SRR1180281,SRR1180422,SRR1181172,SRR1184115
SRR1180353,SRR1180429,SRR1181108,SRR1181145
SRR1180314,SRR1180392,SRR1181106,SRR1181217
SRR1180346,SRR1180362,SRR1181014,SRR1184002
SRR1180200,SRR1181142,SRR1183146,SRR1184020
SRR1180258,SRR1181218,SRR1181219,SRR1183035
SRR1180232,SRR1181086,SRR1181322,SRR1183001
SRR1172781,SRR1175046,SRR1184313,SRR1196580
SRR1180276,SRR1180419,SRR1181092,SRR1181279
SRR1180157,SRR1181008,SRR1183101,SRR1183967
SRR1180341,SRR1180437,SRR1181261,SRR1181296
SRR1180219,SRR1181026,SRR1183008,SRR1184022
SRR1180161,SRR1181089,SRR1183125,SRR1184027
SRR1180356,SRR1180445,SRR1181262,SRR1181355
SRR1180315,SRR1180396,SRR1181356,SRR1181371
SRR1172864,SRR1175063,SRR1184322,SRR1196522
SRR1180259,SRR1180378,SRR1181061,SRR1184014
SRR1172850,SRR1173079,SRR1184303,SRR1196527
SRR1173368,SRR1173491,SRR1184336,SRR1196533
SRR1173193,SRR1173348,SRR1184314,SRR1196544
SRR1173094,SRR1175080,SRR1184359,SRR1196539
SRR1172727,SRR1175064,SRR1184368,SRR1196685
SRR1173023,SRR1173324,SRR1184315,SRR1196484
SRR1173223,SRR1173447,SRR1184296,SRR1196678
SRR1172916,SRR1175055,SRR1184337,SRR1196555
SRR1173422,SRR1173573,SRR1184360,SRR1196586
SRR1173024,SRR1173142,SRR1184326,SRR1196510
SRR1173448,SRR1173535,SRR1184333,SRR1196575
SRR1173349,SRR1173430,SRR1184320,SRR1196511
SRR1173056,SRR1175358
SRR1173410,SRR1173560,SRR1184366,SRR1196576
SRR1173199,SRR1173259,SRR1184342,SRR1196503
SRR1172739,SRR1175022,SRR1184382,SRR1196504
SRR1173038,SRR1175354
SRR1173184,SRR1173350,SRR1184307,SRR1196556
SRR1172793,SRR1173069,SRR1175325,SRR1175345
SRR1172801,SRR1173100,SRR1175307,SRR1175334
SRR1180359,SRR1180415,SRR1181146,SRR1184025
SRR1180330,SRR1180369,SRR1181220,SRR1181391
SRR1180379,SRR1180441,SRR1181290,SRR1181376
SRR1180233,SRR1181174,SRR1181396,SRR1183043
SRR1180336,SRR1180364,SRR1181003,SRR1184041
SRR1180316,SRR1180385,SRR1181042,SRR1183968
SRR1180301,SRR1180388,SRR1181243,SRR1181357
SRR1180302,SRR1180407,SRR1180959,SRR1183969
SRR1172814,SRR1175037,SRR1184323,SRR1196581
SRR1172918,SRR1175065,SRR1184297,SRR1196515
SRR1173394,SRR1173529,SRR1184338,SRR1196472
SRR1172841,SRR1175038,SRR1184370,SRR1196551
SRR1172994,SRR1173039,SRR1184378,SRR1196477
SRR1172969,SRR1175029,SRR1184292,SRR1196563
SRR1172940,SRR1175023,SRR1184316,SRR1196466
SRR1173482,SRR1173514,SRR1184324,SRR1196496
SRR1173194,SRR1173553,SRR1184367,SRR1196516
SRR1172775,SRR1172776,SRR1184343,SRR1196491
SRR1172974,SRR1175072,SRR1184394,SRR1196702
SRR1173000,SRR1175047,SRR1184321,SRR1196492
SRR1172783,SRR1175048,SRR1184334,SRR1196493
SRR1173265,SRR1173520,SRR1184327,SRR1196577
SRR1172870,SRR1175066,SRR1184369,SRR1196523
SRR1173351,SRR1173510,SRR1184335,SRR1196568
SRR1173130,SRR1173251,SRR1173375,SRR1173498
SRR1172858,SRR1175057,SRR1184389,SRR1196587
SRR1163038,SRR1163398,SRR1169130,SRR1172452
ERR551290
SRR2101548
SRR1049612,SRR1049613,SRR1062894,SRR1140718
ERR552872,ERR552873,ERR552874
SRR2101392
SRR2099928
SRR2101435
ERR552771,ERR552772
SRR1159700,SRR1159977,SRR1180937,SRR1184120
SRR2101602
ERR551591,ERR551592
SRR2101704
SRR1049656,SRR1049657,SRR1062914,SRR1140675
SRR2100808
SRR2101764
SRR1173380,SRR1173800
SRR2101717
SRR1049597,SRR1049598,SRR1062887,SRR1140583
SRR2101744
SRR1162971,SRR1166916,SRR1169063,SRR1172250
ERR552738,ERR552739
SRR1577819,SRR1577828,SRR1577833
SRR2100842
SRR2101568
ERR550988,ERR550989,ERR550990
SRR1013571,SRR1013572,SRR1048871,SRR1048872
SRR2101313
ERR552937
ERR552215,ERR552216,ERR552217
ERR552793,ERR552794
SRR2101577
SRR1013646,SRR1013647,SRR1049042,SRR1049043
SRR2101541
SRR1163368,SRR1163411,SRR1169008,SRR1172423
SRR1173695,SRR1174314
SRR2101597
ERR551428,ERR551429
SRR2101372
ERR552409,ERR552410
SRR1049561,SRR1049562,SRR1062872,SRR1140569
ERR552977,ERR552978
SRR1166316
SRR2101488
SRR2101410
SRR1166121
SRR2101785
SRR2101732
SRR2101655
SRR2101575
SRR1047982,SRR1144813
SRR1163079,SRR1163291,SRR1169108,SRR1172352
ERR553188,ERR553189,ERR553190
SRR1013567,SRR1013568,SRR1048867,SRR1048868
SRR2101456
SRR2101466
SRR2101361
SRR2100836
SRR2100880
SRR2101668
SRR1049624,SRR1049625,SRR1062898,SRR1140750
SRR1049605,SRR1049606,SRR1062891,SRR1140579
SRR2101671
ERR552194
SRR2101538
ERR551121
SRR1013676,SRR1013677,SRR1049072,SRR1049073
SRR2101454
SRR2101664
ERR551780,ERR551781
ERR550837,ERR550838
ERR550667,ERR550668,ERR550669
SRR1049651,SRR1049652,SRR1062912,SRR1140664
SRR2101567
SRR2101395
ERR552376,ERR552377
SRR1175470
SRR1163050,SRR1163348,SRR1169118,SRR1172155
SRR2101772
SRR1049631,SRR1049632,SRR1062903,SRR1140752
SRR2101516
ERR552677
SRR2101762
SRR2101735
SRR2101510
ERR552970,ERR552971
SRR2101793
ERR551634,ERR551635
SRR2101555
SRR2101741
SRR1159053,SRR1159154,SRR1181072,SRR1181097
SRR2101755
SRR1049607,SRR1049608,SRR1062892,SRR1140575
SRR1173182,SRR1173834
SRR2101562
SRR2101667
SRR2101355
SRR2101380
SRR1173393,SRR1174307
SRR2101464
ERR550906,ERR550907,ERR550908
SRR2101482
SRR2101624
SRR2100891
ERR552896,ERR552897
ERR551730,ERR551731
SRR2101511
SRR1049751,SRR1049752,SRR1062941,SRR1140740
SRR1163073,SRR1163309,SRR1168963,SRR1172313
SRR2101626
ERR552007,ERR552008
SRR1173157,SRR1174278
SRR1166297
ERR400382
ERR551946,ERR551947
SRR1159003,SRR1159279,SRR1180951,SRR1181041
SRR1163199,SRR1163376,SRR1169109,SRR1174829
SRR2101539
SRR2101686
ERR552559,ERR552560,ERR552561
SRR2101447
SRR2101331
SRR1159310,SRR1162521,SRR1181075,SRR1181288
ERR551159
SRR1159002,SRR1159303,SRR1181128,SRR1181204
SRR1013575,SRR1013576,SRR1048881,SRR1048882
SRR2101657
ERR551090
SRR2101357
SRR1173192,SRR1173793
SRR2101556
SRR2101815
ERR551352,ERR551353
SRR2101682
ERR046917
SRR1173687
SRR2101649
SRR2101425
SRR2101687
SRR2101418
ERR551877,ERR551878
SRR2101459
SRR1162997,SRR1163447,SRR1169102,SRR1172239
ERR551130,ERR551131
SRR1047999,SRR1144780
SRR998652,SRR998653,SRR998654,SRR998655
SRR1013670,SRR1013671,SRR1049064,SRR1049065
SRR2101478
SRR2101653
ERR553217,ERR553218
ERR550806,ERR550807
SRR2101342
ERR551959,ERR551960
ERR551994,ERR551995,ERR551996
ERR551104,ERR551105
SRR2101414
SRR2100740
SRR1173675,SRR1173750
SRR1577808,SRR1577822,SRR1577832
SRR2101605
SRR1013619,SRR1013620,SRR1049001,SRR1049002
SRR2101309
SRR1577810,SRR1577835,SRR1577836
SRR1162995,SRR1163414,SRR1169009,SRR1174838
ERR551258,ERR551259
ERR551623,ERR551624
SRR2101536
ERR552882,ERR552883
SRR1163113,SRR1163394,SRR1169115,SRR1172207
SRR1163290,SRR1163329,SRR1169090,SRR1172367
SRR2100909
ERR551304,ERR551305
ERR552358
SRR2101419
SRR1173245,SRR1173866
ERR552199,ERR552200
SRR2101403
SRR2101439
SRR2101391
SRR1159245,SRR1162494,SRR1181081,SRR1181119
SRR1163001,SRR1163363,SRR1169039,SRR1172044
SRR2101796
SRR2101481
SRR1163145,SRR1163325,SRR1169121,SRR1172219
SRR1166111
ERR552244,ERR552245
ERR552398,ERR552399
SRR1049737,SRR1049738,SRR1062934,SRR1140626
ERR552321,ERR552322
ERR550890,ERR550891
SRR2101712
ERR553393,ERR553394
SRR2101763
ERR552067,ERR552068
SRR2101692
SRR2101754
SRR2101551
SRR1163177,SRR1163432,SRR1169070,SRR1172449
ERR550724,ERR550725
ERR552569,ERR552570,ERR552571
SRR2101334
ERR046789
ERR550784,ERR550785
SRR1049674,SRR1049675,SRR1062919,SRR1140724
SRR1013555,SRR1013556,SRR1048854,SRR1048855
SRR1159721,SRR1159780,SRR1180711,SRR1181101
ERR551887,ERR551888
SRR2100239
ERR551918,ERR551919
SRR2101748
SRR1049635,SRR1049636,SRR1062905,SRR1140637
SRR1159861,SRR1159986,SRR1180963,SRR1183959
SRR2101758
SRR2101432
SRR2101479
SRR1049559,SRR1049560,SRR1062871,SRR1140753
ERR553168,ERR553169
SRR2101695
SRR2101509
ERR551137,ERR551138
SRR2101761
SRR2101495
ERR552580
SRR2101460
ERR552433,ERR552434
SRR2100912
ERR553096,ERR553097,ERR553098
SRR1013563,SRR1013564,SRR1048863,SRR1048864
SRR2100826
SRR2101356
SRR1162947,SRR1166920,SRR1169073,SRR1172351
SRR2101777
SRR2101429
SRR1162967,SRR1163287,SRR1169015,SRR1172027
ERR552585,ERR552586
SRR2101694
SRR2101304
SRR1166319
SRR1013559,SRR1013560,SRR1048858,SRR1048859
SRR2101352
SRR1173347,SRR1173868
SRR1013648,SRR1013649,SRR1049044,SRR1049045
SRR1166100
SRR2101397
SRR1013591,SRR1013592,SRR1048976,SRR1048977
SRR2101367
SRR1163021,SRR1163392,SRR1169033,SRR1172230
SRR2101738
SRR1166137
ERR551644,ERR551645
SRR2100228
ERR551951,ERR551952
SRR1013674,SRR1013675,SRR1049070,SRR1049071
SRR1159076,SRR1162483,SRR1181122,SRR1181310
SRR2101401
ERR038266
ERR551295,ERR551296
SRR2101450
SRR1166332
ERR551659,ERR551660
SRR2101461
SRR2101375
SRR2100331
ERR551973,ERR551974
SRR1172944,SRR1174323
ERR553139
SRR2101722
SRR2101621
ERR550777,ERR550778,ERR550779
SRR1047986,SRR1144787
SRR1049729,SRR1049730,SRR1062930,SRR1140739
SRR1049581,SRR1049582,SRR1062880,SRR1140712
ERR551132,ERR551133
ERR551667,ERR551668
SRR1049595,SRR1049596,SRR1062886,SRR1140582
SRR2101504
SRR1049745,SRR1049746,SRR1062938,SRR1140725
SRR2101468
SRR1166138
SRR2101813
SRR2101344
ERR552939,ERR552940
ERR046769
SRR2101651
ERR551610,ERR551611
SRR1173343,SRR1174277
ERR552032,ERR552033
ERR552973,ERR552974
SRR1013547,SRR1013548,SRR1048846,SRR1048847
SRR2101731
SRR1162980,SRR1163326,SRR1169088,SRR1172264
SRR2101545
ERR552833,ERR552834
SRR2101583
ERR550651,ERR550652
ERR553251,ERR553252
SRR1162956,SRR1163422,SRR1169034,SRR1172455
SRR2101353
SRR2101784
SRR1158890,SRR1159175,SRR1181157,SRR1181158
ERR038254
SRR2101710
SRR2101633
SRR2101593
SRR1158998,SRR1162513,SRR1181105,SRR1181207
SRR2101526
SRR2101620
SRR2101354
SRR2101739
SRR2100889
SRR2101307
SRR2101424
ERR552301,ERR552302
SRR2101726
ERR552931,ERR552932
ERR552652,ERR552653
SRR1049741,SRR1049742,SRR1062936,SRR1140737
ERR551743,ERR551744,ERR551745
SRR1013569,SRR1013570,SRR1048869,SRR1048870
SRR2101673
SRR2100402
SRR1159121,SRR1162535,SRR1181134,SRR1181307
SRR2100385
SRR2101360
SRR2101746
SRR998792,SRR998793,SRR998794,SRR998795
SRR2101759
ERR550663,ERR550664
SRR2101506
SRR2101634
SRR1159083,SRR1159150,SRR1180957,SRR1184034
SRR2101322
SRR1013658,SRR1013659,SRR1049054,SRR1049055
SRR2101404
ERR551815,ERR551816
SRR1162957,SRR1166911,SRR1169133,SRR1172272
SRR2101569
SRR2100429
SRR2100306
SRR2100257
SRR2101775
SRR2101483
SRR2101420
SRR2101792
ERR551642,ERR551643
SRR1166190
SRR1163139,SRR1163298,SRR1169135,SRR1172059
ERR551844,ERR551845
SRR1049627,SRR1049628,SRR1062899,SRR1140719
SRR2101311
SRR2101729
SRR2101766
SRR2101628
ERR552079,ERR552080
SRR2101627
SRR2101800
SRR1163006,SRR1163342,SRR1168975,SRR1172438
SRR2101496
SRR1049687,SRR1049688,SRR1062917,SRR1140694
SRR2101408
SRR1047983,SRR1144774
SRR2101487
SRR1049721,SRR1049722,SRR1062926,SRR1140576
ERR400422
SRR1159034,SRR1162542,SRR1181208,SRR1181241
SRR2101537
SRR1159338,SRR1162504,SRR1181125,SRR1181151
ERR553208
SRR1013625,SRR1013626,SRR1049019,SRR1049020
SRR1163135,SRR1163318,SRR1169116,SRR1172383
ERR552500,ERR552501
SRR1166122
ERR551342,ERR551343
SRR2101279
SRR1158874,SRR1159351,SRR1181073,SRR1181154
SRR2101485
SRR2100206
SRR1013666,SRR1013667,SRR1049060,SRR1049061
SRR1159286,SRR1162517,SRR1181155,SRR1181196
ERR551767,ERR551768
SRR2101742
SRR1159108,SRR1159283,SRR1181205,SRR1181278
ERR046821
ERR551509,ERR551510
SRR1013615,SRR1013616,SRR1048999,SRR1049000
SRR1173428,SRR1173843
ERR551599,ERR551600
ERR552926,ERR552927
SRR1049557,SRR1049558,SRR1062870,SRR1140593
SRR2101455
SRR1050529,SRR1144776
SRR2101524
SRR1163114,SRR1163405,SRR1169142,SRR1172064
ERR553067,ERR553068
SRR2101433
SRR1048009,SRR1144766
SRR2100370
SRR2100601
SRR1013561,SRR1013562,SRR1048861,SRR1048862
SRR1013613,SRR1013614,SRR1048997,SRR1048998
SRR2101642
SRR2101828
SRR2101530
ERR551380,ERR551381
SRR2101771
SRR2101443
SRR1159299,SRR1162534,SRR1180970,SRR1183966
SRR2101486
SRR1162961,SRR1166908,SRR1169122,SRR1172424
SRR2101613
SRR2101788
SRR1162966,SRR1163397,SRR1169144,SRR1172291
ERR550681,ERR550682,ERR550683
SRR2101707
SRR1172164,SRR1172203,SRR1180156,SRR1183110
SRR2101448
SRR2101570
SRR2101303
ERR551797,ERR551798
SRR2100301
SRR2100893
SRR2101698
SRR2101553
SRR2101708
SRR2101467
ERR550914,ERR550915
SRR1048010,SRR1144771
SRR2101319
ERR551196
SRR1173293,SRR1173799
SRR1163102,SRR1163393,SRR1169079,SRR1172200
SRR1172289,SRR1174894,SRR1180230,SRR1183028
SRR1013595,SRR1013596,SRR1048980,SRR1048981
SRR2101801
SRR1049577,SRR1049578,SRR1062878,SRR1140663
SRR2101622
SRR2100392
SRR2101720
SRR2100855
ERR551431,ERR551432
SRR2101341
SRR1166324
ERR400517
SRR2100890
SRR2101665
SRR2101335
SRR1162953,SRR1163423,SRR1169128,SRR1172339
SRR1159029,SRR1162502,SRR1180994,SRR1181109
SRR2101362
SRR2101474
SRR2101596
ERR551210,ERR551211
SRR2101609
SRR2101631
SRR2101600
SRR2101672
SRR2101639
ERR046903
SRR2101503
SRR1166228
SRR2101740
SRR2101314
SRR2101547
ERR551648,ERR551649
SRR1158990,SRR1162505,SRR1181082,SRR1181159
SRR998768,SRR998769,SRR998770,SRR998771
SRR1162972,SRR1163373,SRR1169087,SRR1172443
SRR2100324
SRR1172151,SRR1172252,SRR1180184,SRR1183085
SRR2101618
SRR1159738,SRR1159790,SRR1181019,SRR1184035
SRR1159723,SRR1159904,SRR1181030,SRR1181070
SRR2101359
ERR552412,ERR552413
ERR400469
ERR550808,ERR550809
SRR1162996,SRR1163385,SRR1168959,SRR1174825
SRR1049719,SRR1049720,SRR1062925,SRR1140595
SRR2101371
SRR1013633,SRR1013634,SRR1049004,SRR1049005
SRR2101719
ERR551821,ERR551822
SRR1047989,SRR1144796
ERR552441
SRR2100367
SRR1577820,SRR1577831,SRR1577834
SRR1047988,SRR1144805
SRR2101340
SRR1013640,SRR1013641,SRR1049034,SRR1049035
SRR2101507
ERR551527,ERR551528
SRR1163171,SRR1163365,SRR1169068,SRR1172314
ERR551948,ERR551949
SRR2101770
SRR1049731,SRR1049732,SRR1062931,SRR1140572
SRR2101703
SRR2101723
SRR1159038,SRR1159366,SRR1181018,SRR1183961
ERR552530,ERR552531,ERR552532
ERR550684,ERR550685
SRR2101594
SRR2100227
SRR1158946,SRR1159370,SRR1181104,SRR1181248
SRR2101358
ERR046796
SRR1173425,SRR1174286
ERR550772,ERR550773
SRR1013579,SRR1013580,SRR1048962,SRR1048963
SRR1049629,SRR1049630,SRR1062902,SRR1140751
ERR551637,ERR551638
ERR550812
SRR1163211,SRR1163299,SRR1169025,SRR1172411
SRR2100335
SRR2101492
SRR2101611
ERR552164,ERR552165
SRR1173140,SRR1174309
ERR552645,ERR552646
SRR2101614
SRR2101638
SRR2101475
SRR1163167,SRR1163372,SRR1169124,SRR1172410
ERR553197,ERR553198
SRR2101578
SRR2101381
SRR1159006,SRR1159308,SRR1180938,SRR1181033
SRR2101472
ERR552147,ERR552148
ERR552098,ERR552099
SRR1166253
ERR550743,ERR550744
SRR2101497
SRR2100459
ERR552047
SRR2101463
SRR2100246
ERR551943,ERR551944,ERR551945
SRR2101370
SRR1166108
ERR553194,ERR553195
SRR2101688
ERR550999,ERR551000
SRR998640,SRR998641,SRR998642,SRR998643
SRR2101599
SRR2101441
SRR2101385
ERR551250,ERR551251
ERR551360,ERR551361,ERR551362
SRR1013605,SRR1013606,SRR1048989,SRR1048990
SRR1163029,SRR1163386,SRR1169139,SRR1172363
SRR2101806
SRR1158989,SRR1162526,SRR1181074,SRR1181309
SRR1163025,SRR1163429,SRR1169050,SRR1172387
SRR1159237,SRR1162495,SRR1180983,SRR1184001
ERR552517
SRR2101769
SRR2101462
SRR1173404,SRR1173835
SRR2101382
SRR1049733,SRR1049734,SRR1062932,SRR1140625
SRR2101750
SRR2100282
ERR552519,ERR552520
SRR2101387
SRR1163189,SRR1163412,SRR1169058,SRR1172185
SRR1049622,SRR1049623,SRR1062897,SRR1140729
SRR1049727,SRR1049728,SRR1062929,SRR1140580
SRR1162952,SRR1163336,SRR1169129,SRR1174857
SRR1172065,SRR1172075,SRR1180179,SRR1182985
SRR1050530,SRR1144733
SRR2101782
SRR1162962,SRR1166910,SRR1168981,SRR1172308
SRR1166208
SRR1172188,SRR1172348,SRR1180211,SRR1183029
SRR2100828
SRR1013587,SRR1013588,SRR1048972,SRR1048973
ERR551466,ERR551467
SRR2100904
SRR1173361,SRR1173717
SRR2101640
SRR2101560
SRR2101604
SRR2100267
SRR2101683
SRR2101757
SRR1049723,SRR1049724,SRR1062927,SRR1140677
ERR552417,ERR552418
SRR1158898,SRR1162541,SRR1181025,SRR1184036
SRR1049637,SRR1049638,SRR1062906,SRR1140710
ERR551284,ERR551285
SRR2100376
SRR1173552,SRR1174308
SRR2100288
SRR2101449
SRR1163016,SRR1163366,SRR1168970,SRR1172406
SRR1163096,SRR1163347,SRR1169054,SRR1172184
SRR2100884
SRR1159126,SRR1159350,SRR1181249,SRR1181308
SRR1159252,SRR1162540,SRR1180995,SRR1183963
SRR1163173,SRR1163416,SRR1168976,SRR1172440
ERR552429,ERR552430
SRR1173572,SRR1173751
SRR1163204,SRR1163399,SRR1169040,SRR1172393
SRR1013682,SRR1013683,SRR1049068,SRR1049069
SRR2101648
SRR2101333
SRR2101444
ERR550922,ERR550923
SRR2100250
SRR1049747,SRR1049748,SRR1062939,SRR1140589
ERR552982,ERR552983
SRR1013557,SRR1013558,SRR1048856,SRR1048857
SRR1047992,SRR1144817
SRR1103616,SRR1162478,SRR1162770
SRR2101586
ERR552498,ERR552499
SRR1158907,SRR1162531,SRR1181132,SRR1181329
SRR2101747
ERR552509,ERR552510
SRR1163101,SRR1163313,SRR1169027,SRR1172368
SRR1163089,SRR1163337,SRR1169103,SRR1172162
SRR2101308
SRR1049616,SRR1049617,SRR1062896,SRR1140594
SRR2101300
SRR2101585
SRR2101791
SRR1013668,SRR1013669,SRR1049062,SRR1049063
SRR1049563,SRR1049564,SRR1062873,SRR1140691
SRR2101715
SRR2101749
SRR2101571
SRR1159352,SRR1162539,SRR1181048,SRR1184113
SRR1013565,SRR1013566,SRR1048865,SRR1048866
SRR2101675
SRR1159760,SRR1159954,SRR1180936,SRR1183962
SRR2101489
ERR551236
SRR2101374
SRR2101377
SRR1159180,SRR1162518,SRR1180997,SRR1181126
SRR1166220
SRR2101365
SRR2101316
SRR1163195,SRR1163353,SRR1169020,SRR1172085
SRR2101558
SRR1049618,SRR1049619,SRR1062900,SRR1140682
SRR2101812
SRR2101301
SRR1159293,SRR1162491,SRR1180989,SRR1181094
SRR2101718
SRR1159167,SRR1162532,SRR1181095,SRR1181206
SRR2100178
SRR2101641
SRR2101557
SRR1013627,SRR1013628,SRR1049024,SRR1049025
SRR2101797
SRR2101700
SRR1013679,SRR1013680,SRR1049074,SRR1049075
SRR1013652,SRR1013653,SRR1049048,SRR1049049
SRR2101623
SRR1049614,SRR1049615,SRR1062895,SRR1140723
SRR998712,SRR998713,SRR998714,SRR998715
SRR2101669
SRR2101501
SRR1163121,SRR1163404,SRR1168958,SRR1172238
SRR2101608
SRR2101581
ERR046943
SRR2101619
SRR2101601
SRR2101780
SRR1166086
SRR2101807
ERR551377,ERR551378,ERR551379
ERR552818,ERR552819
SRR2101728
SRR1163105,SRR1163371,SRR1168991,SRR1172224
ERR553022,ERR553023
SRR2101423
SRR1159290,SRR1162537,SRR1180950,SRR1181131
SRR2101652
SRR2101658
SRR2100839
ERR551726,ERR551727
ERR552814,ERR552815,ERR552816
SRR2101814
SRR2101525
ERR551384,ERR551385
ERR551575
SRR2101805
SRR1163140,SRR1163341,SRR1168987,SRR1172299
SRR2101697
SRR2101794
ERR552400,ERR552401
SRR1166171
SRR2100368
SRR2100830
ERR551556,ERR551557,ERR551558
ERR550770,ERR550771
ERR550829,ERR550830
SRR1159122,SRR1159362,SRR1180984,SRR1184123
SRR2101379
SRR2101554
ERR551539,ERR551540
ERR553246,ERR553247
SRR1159359,SRR1159779,SRR1180944,SRR1181114
SRR2101706
SRR1048011,SRR1144725
SRR1158943,SRR1162509,SRR1180990,SRR1184127
ERR551514,ERR551515,ERR551516
ERR550894,ERR550895
SRR1173565,SRR1173832
SRR1013638,SRR1013639,SRR1049032,SRR1049033
ERR550735,ERR550736
SRR2101783
SRR1049599,SRR1049600,SRR1062888,SRR1140717
ERR552708,ERR552709
SRR2101787
ERR550848,ERR550849
ERR551499,ERR551500,ERR551501
ERR552950,ERR552951
SRR1013611,SRR1013612,SRR1048995,SRR1048996
ERR553303,ERR553304
SRR2100921
SRR2100238
SRR1013654,SRR1013655,SRR1049050,SRR1049051
SRR2101528
SRR1049571,SRR1049572,SRR1062875,SRR1140573
ERR552383,ERR552384
SRR2101670
SRR2101514
ERR551145
SRR2101745
SRR1166321
SRR1013573,SRR1013574,SRR1048879,SRR1048880
SRR1173580,SRR1173859
ERR551220,ERR551221
SRR2101790
ERR551909,ERR551910
ERR552631,ERR552632
SRR2101330
SRR2100231
ERR552790,ERR552791
SRR1159393,SRR1159818,SRR1181150,SRR1181305
SRR1163036,SRR1163446,SRR1169091,SRR1172093
SRR2101517
SRR1159926,SRR1159957,SRR1180924,SRR1181032
SRR2101781
ERR550928,ERR550929
SRR2100972
ERR553180,ERR553181
SRR1163007,SRR1163452,SRR1169065,SRR1172273
ERR551062,ERR551063
SRR2101615
SRR2101713
SRR1166130
SRR2101336
ERR551464,ERR551465
SRR2101679
SRR1013583,SRR1013584,SRR1048968,SRR1048969
SRR1049666,SRR1049667,SRR1062910,SRR1140640
ERR550658,ERR550659
ERR550896,ERR550897
SRR1049644,SRR1049645,SRR1062909,SRR1140658
SRR2101426
SRR2101702
SRR1159129,SRR1159377,SRR1181071,SRR1181300
SRR2101542
SRR2101701
SRR1013650,SRR1013651,SRR1049046,SRR1049047
SRR2101591
SRR2101765
ERR046825
SRR1173344,SRR1173704
SRR2101789
SRR1173415,SRR1173873
SRR1172305,SRR1174896,SRR1180185,SRR1183041
SRR2101716
SRR1013642,SRR1013643,SRR1049036,SRR1049037
ERR552711,ERR552712
SRR1172895
SRR2100387
SRR2101752
SRR2101339
SRR1013585,SRR1013586,SRR1048970,SRR1048971
SRR1013664,SRR1013665,SRR1049076,SRR1049077
ERR551793,ERR551794,ERR551795
SRR2101364
SRR2101317
ERR552457,ERR552458
SRR1163023,SRR1163310,SRR1168992,SRR1172201
SRR2101343
SRR2101310
SRR2100822
SRR2101544
SRR2101473
SRR1159044,SRR1162485,SRR1181045,SRR1181247
SRR2101338
SRR2101603
SRR2101491
SRR2101799
SRR1049588,SRR1049589,SRR1062883,SRR1140681
ERR552545,ERR552546
ERR551581,ERR551582
SRR2101645
SRR2101446
ERR550980,ERR550981
SRR1163198,SRR1163314,SRR1169074,SRR1172117
SRR1159171,SRR1162536,SRR1181116,SRR1181203
SRR2101534
SRR2101647
ERR553178,ERR553179
SRR2101368
SRR1159066,SRR1162530,SRR1181093,SRR1181152
SRR1163178,SRR1163380,SRR1169140,SRR1174839
SRR1577811,SRR1577823,SRR1577825
SRR2101332
SRR1049715,SRR1049716,SRR1062923,SRR1140592
SRR1166163
ERR553161,ERR553162,ERR553163
SRR1049593,SRR1049594,SRR1062885,SRR1140578
SRR2101721
SRR2101315
ERR551925,ERR551926
ERR552446,ERR552447
SRR1013662,SRR1013663,SRR1049058,SRR1049059
SRR2101629
SRR1163002,SRR1163354,SRR1169044,SRR1172180
SRR1159075,SRR1159298,SRR1181141,SRR1181153
SRR2101737
SRR1158931,SRR1159052,SRR1181046,SRR1181304
SRR1172183,SRR1172288,SRR1180141,SRR1183064
SRR2101306
SRR1159521,SRR1159526,SRR1180770,SRR1184040
SRR2101696
SRR1013656,SRR1013657,SRR1049052,SRR1049053
SRR2101644
SRR1163203,SRR1163319,SRR1169141,SRR1174858
ERR551320,ERR551321
SRR2101417
SRR1013593,SRR1013594,SRR1048978,SRR1048979
SRR1163369,SRR1163406,SRR1169045,SRR1172072
SRR2101727
ERR038294
ERR551770,ERR551771
SRR1049739,SRR1049740,SRR1062935,SRR1140587
ERR551701
ERR553050,ERR553051
SRR1013631,SRR1013632,SRR1049028,SRR1049029
SRR2101469
SRR1013541,SRR1013542,SRR1048840,SRR1048841
SRR1159262,SRR1159389,SRR1180976,SRR1184125
SRR1050531,SRR1144757
SRR2101512
SRR1159895,SRR1159952,SRR1180935,SRR1184118
SRR2101063
SRR2101760
SRR2101458
SRR2101428
ERR552933
SRR1049575,SRR1049576,SRR1062877,SRR1140656
SRR1173446,SRR1173842
SRR2101422
ERR551477,ERR551478
SRR1158939,SRR1159301,SRR1181047,SRR1181111
SRR2101635
SRR2100217
SRR2101743
SRR1163127,SRR1163421,SRR1168996,SRR1172328
SRR2101519
SRR1163081,SRR1163387,SRR1169132,SRR1172269
ERR552064,ERR552065
SRR2101531
ERR550748,ERR550749
SRR2101402
SRR2101798
ERR552346,ERR552347
SRR2101809
SRR1013537,SRR1013538,SRR1048835,SRR1048836
SRR2101565
SRR2101660
SRR1049712,SRR1049713,SRR1062922,SRR1140676
SRR2101778
SRR1049658,SRR1049659,SRR1062915,SRR1140577
ERR551804,ERR551805,ERR551806
ERR552257,ERR552258
SRR2101662
SRR2101632
SRR2101661
SRR2101630
SRR2101484
SRR1049633,SRR1049634,SRR1062904,SRR1140590
SRR1166304
SRR2101436
SRR2101691
SRR2101490
SRR2101366
SRR1159747,SRR1159810,SRR1180921,SRR1181098
SRR1159361,SRR1159877,SRR1180922,SRR1181135
SRR2100176
SRR1163126,SRR1163330,SRR1169101,SRR1172405
SRR2101588
SRR2101753
SRR2101610
SRR1163080,SRR1163349,SRR1169086,SRR1172392
SRR2101453
ERR552105,ERR552106
SRR2101445
SRR1013551,SRR1013552,SRR1048850,SRR1048851
SRR2101654
SRR2101714
SRR2101415
SRR1047994,SRR1144768
SRR2101804
SRR1577806,SRR1577830
SRR2101373
SRR998833,SRR998834,SRR998835,SRR998836
SRR2101592
SRR2101457
SRR1162977,SRR1163407,SRR1168993,SRR1172412
ERR551986,ERR551987
ERR551430
SRR2101559
SRR2101394
ERR552603,ERR552604
SRR1049717,SRR1049718,SRR1062924,SRR1140738
SRR1047987,SRR1144820
SRR1163194,SRR1163296,SRR1169127,SRR1172251
ERR552225,ERR552226
SRR2101520
SRR1166178
SRR1049685,SRR1049686,SRR1062921,SRR1140641
SRR1159349,SRR1162529,SRR1181103,SRR1181149
SRR2101579
SRR2101643
SRR1049653,SRR1049654,SRR1062913,SRR1140711
ERR400504
SRR2101724
SRR1049639,SRR1049640,SRR1062907,SRR1140693
ERR553107
SRR2101725
SRR2101527
SRR2101400
SRR2101674
SRR1172711,SRR1173722
SRR2101598
SRR2101318
ERR552625,ERR552626
ERR550886,ERR550887
SRR1013644,SRR1013645,SRR1049038,SRR1049039
SRR2100925
SRR1163115,SRR1163315,SRR1169228,SRR1174863
SRR2100950
ERR551922,ERR551923
SRR1163103,SRR1166917,SRR1169143,SRR1174821
SRR1013543,SRR1013544,SRR1048842,SRR1048843
SRR1173628,SRR1173792
SRR1159261,SRR1159360,SRR1181024,SRR1181306
SRR2101437
SRR2101513
SRR1159682,SRR1159935,SRR1180945,SRR1181129
SRR2101523
SRR1049579,SRR1049580,SRR1062879,SRR1140581
SRR1163185,SRR1163286,SRR1169075,SRR1174850
SRR1173684,SRR1174328
SRR2101677
SRR2101751
SRR2101476
SRR2100838
SRR2101409
SRR2101388
SRR1049676,SRR1049677,SRR1062920,SRR1140574
SRR2101522
SRR1049601,SRR1049602,SRR1062889,SRR1140596
SRR2101493
SRR2101533
ERR551735,ERR551736
SRR1166094
SRR1166189
ERR400553
SRR2101480
SRR2100349
ERR552906,ERR552907
ERR552122,ERR552123
ERR553152,ERR553153
SRR1049743,SRR1049744,SRR1062937,SRR1140627
SRR1163202,SRR1163332,SRR1169119,SRR1172071
SRR2101421
SRR2101434
SRR1047984,SRR1144807
SRR2101810
ERR552774
SRR1049610,SRR1049611,SRR1062893,SRR1140702
SRR2101768
SRR2101396
ERR551015,ERR551016
SRR2101584
SRR1173285,SRR1173765
ERR552841,ERR552842
SRR1048008,SRR1144783
SRR2101384
SRR1173131,SRR1173875
SRR1163106,SRR1163338,SRR1169014,SRR1172130
SRR1163166,SRR1163317,SRR1168979,SRR1172320
SRR1163302,SRR1163430,SRR1169095,SRR1172100
SRR2101398
ERR551955,ERR551956,ERR551957
ERR551737,ERR551738
SRR2100400
SRR2101733
SRR2101465
SRR2101736
SRR1049672,SRR1049673,SRR1062918,SRR1140716
SRR2101734
SRR1049641,SRR1049642,SRR1062908,SRR1140683
SRR1047990,SRR1144749
SRR1013601,SRR1013602,SRR1048985,SRR1048986
SRR2101369
SRR2101550
ERR553191,ERR553192
SRR2101756
SRR2101808
ERR551409,ERR551410
SRR1158950,SRR1162498,SRR1181007,SRR1183663
SRR2101305
SRR1163037,SRR1163303,SRR1169113,SRR1172345
SRR2100226
ERR552503,ERR552504
ERR552718,ERR552719
SRR1047997,SRR1144790
SRR2101431
SRR1013545,SRR1013546,SRR1048844,SRR1048845
SRR2101676
ERR552606,ERR552607
SRR1173249,SRR1173769
ERR550648,ERR550649
ERR551460,ERR551461
SRR2100837
SRR2101393
SRR2101055
SRR2101561
SRR2101699
SRR1166283
SRR2101612
SRR2101502
ERR551019,ERR551020
SRR1049583,SRR1049584,SRR1062881,SRR1140657
SRR1049585,SRR1049586,SRR1062882,SRR1140639
SRR1013623,SRR1013624,SRR1049009,SRR1049010
ERR552103,ERR552104
SRR2101576
SRR2101811
SRR2101776
SRR1047991,SRR1144754
SRR1159309,SRR1159729,SRR1180969,SRR1181031
SRR1158923,SRR1162533,SRR1181107,SRR1181311
SRR2101023
SRR2101646
SRR1163104,SRR1163431,SRR1169096,SRR1172231
SRR1577821,SRR1577824,SRR1577829
ERR551894,ERR551895
SRR2101498
SRR2101650
SRR2100869
SRR2101337
SRR2101518
SRR2101767
SRR2101795
SRR1166131
ERR550786,ERR550787
SRR2101574
ERR551108,ERR551109
SRR2101552
SRR1163022,SRR1163415,SRR1169001,SRR1172144
ERR551436,ERR551437
SRR1163172,SRR1163374,SRR1169046,SRR1172073
SRR2101500
SRR1013660,SRR1013661,SRR1049056,SRR1049057
SRR2101477
SRR1166239
SRR2101363
SRR2100352
SRR2101515
SRR2100419
ERR552011,ERR552012
SRR2101406
SRR1173134,SRR1173872
SRR2101779
SRR1159687,SRR1159713,SRR1180975,SRR1184121
SRR1047985,SRR1144737
SRR1049660,SRR1049661,SRR1062916,SRR1140591
SRR1163097,SRR1163304,SRR1169136,SRR1172346
SRR2101427
SRR1049620,SRR1049621,SRR1062901,SRR1140571
SRR1013672,SRR1013673,SRR1049066,SRR1049067
SRR1166325
ERR551826,ERR551827
SRR1049603,SRR1049604,SRR1062890,SRR1140570
SRR1163137,SRR1163379,SRR1168985,SRR1172129
SRR1166162
SRR1172034,SRR1172091,SRR1180166,SRR1183088
SRR1049646,SRR1049647,SRR1062911,SRR1140588
SRR2101705
SRR1013539,SRR1013540,SRR1048838,SRR1048839
SRR2101730
SRR2101494
SRR2101440
SRR1577809,SRR1577826,SRR1577827
SRR2101616
SRR2101606
SRR1159661,SRR1159959,SRR1181124,SRR1181202
ERR551548,ERR551549
SRR1049749,SRR1049750,SRR1062940,SRR1140638
ERR552142,ERR552143,ERR552144
SRR1166134
SRR1163184,SRR1166921,SRR1169064,SRR1172454
ERR551141,ERR551142
SRR1159204,SRR1159369,SRR1180958,SRR1184039
SRR1166328
SRR2101508
SRR1158929,SRR1159005,SRR1181069,SRR1181110
SRR2100294
ERR551861,ERR551862
ERR551595,ERR551596
SRR2101680
SRR2101572
SRR1173615,SRR1173818
SRR2100911
SRR2101399
SRR2101690
ERR551697,ERR551698
SRR2101390
SRR2101383
SRR2101452
SRR2101451
SRR2101412
SRR2101582
ERR551029
SRR2100811
SRR2101378
ERR551662
SRR2101389
SRR2101407
SRR2100825
SRR2101589
SRR2101580
SRR2101607
ERR552459
SRR2101546
ERR550755
SRR2101386
ERR552326
SRR2101549
SRR2101656
SRR2101535
SRR2101499
ERR552274
SRR2101587
SRR2101376
SRR2101438
SRR2101470
SRR2101566
SRR2101573
SRR2101563
SRR2101413
SRR2101405
SRR2101416
SRR2101411
SRR833058,SRR924212
SRR1011482,SRR1062853
SRR847798,SRR924237
SRR847782,SRR924233
SRR1011478,SRR1062849
SRR1011451,SRR1062821
SRR1175480,SRR1175497,SRR1175498,SRR1175526
SRR1011472,SRR1062844
SRR924204,SRR924695
SRR1165332,SRR1167321,SRR1173851,SRR1173860
SRR1011485,SRR1062856
SRR847777,SRR924231
SRR1011476,SRR1062847
SRR1011460,SRR1062832
SRR1165280,SRR1167315,SRR1173381,SRR1173803
SRR847800,SRR924214
SRR1019171,SRR833064
SRR1011481,SRR1062852
SRR1011456,SRR1062826
SRR1165260,SRR1167284,SRR1173160,SRR1173406
SRR1011463,SRR1062835
SRR1011458,SRR1062828
SRR1165294,SRR1167267,SRR1173254,SRR1173392
SRR833066,SRR833138
SRR1165279,SRR1167169,SRR1173316,SRR1173326
SRR1165259,SRR1167288,SRR1173371,SRR1173487
SRR1165651,SRR1167364,SRR1169176,SRR1172259
SRR1165226,SRR1167286,SRR1173253,SRR1173395
SRR1165256,SRR1167174,SRR1173432,SRR1173543
SRR1011468,SRR1062840
SRR833145,SRR924210
SRR1011471,SRR1062843
SRR1180998,SRR1181062
SRR1165670,SRR1165680,SRR1169161,SRR1172067
SRR1011467,SRR1062839
SRR1165326,SRR1167248,SRR1173730,SRR1173735
SRR1011454,SRR1062824
SRR1165227,SRR1167270,SRR1173161,SRR1173640
SRR2100319
SRR1165694,SRR1165720,SRR1169253,SRR1169264
SRR2100776
SRR2100871
SRR2100833
SRR2100898
SRR2100915
ERR400353
SRR1165700,SRR1167362,SRR1169223,SRR1169308
ERR038300
SRR2100902
SRR2100325
SRR2101262
SRR2100166
SRR1165703,SRR1167361,SRR1169160,SRR1172061
SRR1165715,SRR1167386,SRR1169201,SRR1169293
SRR2100883
SRR2100251
SRR2100854
SRR1165623,SRR1167334,SRR1169222,SRR1169307
SRR2100216
SRR2100229
SRR2100872
SRR1165274,SRR1167266,SRR1173736,SRR1173737
SRR2100900
ERR040090
SRR1165211,SRR1167293,SRR1173154,SRR1175337
SRR2100689
SRR2100131
SRR2100848
SRR1165636,SRR1167352,SRR1168971,SRR1172068
ERR046877
ERR046792
SRR2100225
SRR2100323
SRR2100910
SRR2100876
SRR2100499
SRR1165686,SRR1165692,SRR1169123,SRR1172147
SRR2100888
SRR2100189
SRR2100397
SRR2101109
SRR1165255,SRR1167301,SRR1173600,SRR1173723
ERR400380
SRR2100908
SRR2100351
SRR2100846
ERR400396
SRR2100321
SRR2100377
SRR1165675,SRR1167368,SRR1169189,SRR1172330
SRR1165656,SRR1167369,SRR1169145,SRR1172177
SRR2100271
SRR2100840
SRR1165666,SRR1167346,SRR1169081,SRR1174827
SRR2100832
SRR2100882
SRR1165716,SRR1167373,SRR1169216,SRR1169276
SRR2100156
SRR2100207
SRR2100219
SRR2100258
SRR2100240
SRR1165650,SRR1167390,SRR1169211,SRR1169275
SRR2100208
SRR1165621,SRR1167336,SRR1169157,SRR1172366
SRR2100245
ERR040105
SRR2100374
SRR1165642,SRR1167385,SRR1168964,SRR1172276
SRR2100278
SRR2100919
SRR2100381
SRR2100108
SRR2100295
SRR2101037
ERR046778
SRR2100705
SRR2100396
ERR046913
ERR046777
SRR2100179
SRR2100312
SRR1165679,SRR1165717,SRR1169209,SRR1172336
SRR1175469,SRR1175511,SRR1175517,SRR1175521
ERR046834
SRR2100290
SRR1165635,SRR1167383,SRR1169224,SRR1169288
SRR2100845
SRR2100272
SRR2100905
SRR2100881
SRR2100831
SRR2100159
ERR046953
SRR2100209
SRR2100827
SRR1165244,SRR1167324,SRR1173339,SRR1173782
SRR2101126
ERR046911
SRR1165644,SRR1167331,SRR1169193,SRR1172140
SRR2100248
SRR2100804
SRR2100866
SRR2100874
SRR2100177
SRR1165230,SRR1167252,SRR1173386,SRR1173650
SRR2100895
SRR2100391
SRR2100283
SRR2100194
SRR2100175
ERR400381
SRR2100727
ERR039335
SRR2100340
SRR2100997
ERR046784
SRR2100393
SRR2100260
SRR2100850
SRR2100916
SRR1165657,SRR1167374,SRR1169214,SRR1169295
SRR2100823
SRR2100167
SRR2100300
SRR1165622,SRR1167392,SRR1169197,SRR1169270
SRR2100151
SRR2100168
SRR2100399
SRR2100332
SRR2100350
SRR2100353
SRR2100841
SRR2100218
SRR2101095
SRR1165673,SRR1165714,SRR1169241,SRR1169272
SRR2100186
SRR1165668,SRR1167342,SRR1169148,SRR1172353
SRR1165685,SRR1165705,SRR1169208,SRR1172159
ERR046842
SRR1165265,SRR1167269,SRR1173278,SRR1173785
SRR2100894
SRR2100158
SRR2100383
ERR046937
SRR2100196
SRR1165674,SRR1167341,SRR1169191,SRR1172254
SRR1165663,SRR1167333,SRR1169256,SRR1169289
SRR1165671,SRR1165681,SRR1169195,SRR1172109
ERR046730
SRR2100954
ERR046869
SRR2100097
SRR2100398
SRR2100149
SRR2100395
SRR2100885
SRR1165676,SRR1165706,SRR1169245,SRR1169312
SRR1165653,SRR1167376,SRR1169150,SRR1172090
ERR046786
SRR2100843
SRR1165634,SRR1167327,SRR1169192,SRR1172294
SRR2100270
SRR2100914
SRR1165631,SRR1167366,SRR1169204,SRR1169261
SRR1165649,SRR1167389,SRR1169186,SRR1172046
SRR2101039
ERR039333
SRR1165221,SRR1167314,SRR1173358,SRR1173742
SRR2100394
ERR072087
SRR1165340,SRR1167245,SRR1173261,SRR1175338
SRR2100369
SRR2100892
SRR2100859
SRR1165682,SRR1165710,SRR1169206,SRR1172152
SRR1165266,SRR1167304,SRR1173317,SRR1173786
SRR2100690
SRR2100555
SRR1165688,SRR1167355,SRR1169003,SRR1172069
SRR2100920
SRR1165328,SRR1167279,SRR1173724,SRR1173861
SRR2100261
SRR2100879
SRR1165268,SRR1167292,SRR1173212,SRR1173397
SRR2100887
SRR1165253,SRR1167179,SRR1173144,SRR1175359
SRR2100481
SRR2101024
SRR1165219,SRR1167265,SRR1173301,SRR1173660
SRR2100901
SRR2100996
ERR046855
SRR1165677,SRR1167343,SRR1169226,SRR1169323
SRR2100851
SRR2100320
SRR2100343
SRR2100193
SRR2100918
SRR2100234
SRR2100664
SRR1165218,SRR1167173,SRR1173246,SRR1173505
ERR039336
SRR2100148
SRR2100686
SRR1165277,SRR1167285,SRR1173403,SRR1173532
SRR2100157
SRR2100849
SRR1165626,SRR1167375,SRR1169205,SRR1172260
SRR2100903
SRR2100220
SRR2100959
SRR1165629,SRR1167360,SRR1169155,SRR1172323
SRR2100342
SRR1165664,SRR1167393,SRR1169059,SRR1172253
SRR2100632
SRR2101261
SRR2100868
SRR2100853
SRR2100215
SRR1165639,SRR1167348,SRR1169243,SRR1169263
SRR2100611
SRR2100197
SRR2100103
SRR2100289
SRR2100092
SRR2100386
SRR2100341
ERR046780
SRR2100101
SRR2100897
SRR1165661,SRR1167387,SRR1169131,SRR1172082
ERR039345
SRR2100964
SRR2100249
SRR2100886
SRR2100188
SRR2100198
SRR2100706
SRR2100187
SRR2100807
SRR2100875
SRR2100917
SRR1165640,SRR1167380,SRR1169147,SRR1174833
SRR2101053
SRR1181035,SRR1181036
SRR2100259
ERR046967
SRR1165305,SRR1167272,SRR1173226,SRR1173607
SRR2100735
ERR552954
SRR2100509
ERR551077
SRR2100089,SRR2467265
ERR400543
SRR2100293
ERR072089
SRR1162689,SRR1165519,SRR1165583,SRR1166814
ERR553223
ERR551158
ERR551839
SRR2100256
SRR2101276
SRR2100190
ERR552693
SRR2099995
SRR2100317
ERR551696
ERR551748,ERR551749,ERR551750
ERR046754
SRR1173123,SRR1173635
ERR550831,ERR550832
SRR2100421
ERR046959
ERR552256
ERR551051,ERR551052
ERR552028
SRR1169564,SRR1172209,SRR1180326,SRR1180481
SRR1172826,SRR1175113
SRR2100062
ERR553256
SRR2101187
ERR551212
ERR552953
SRR2099959
ERR550962,ERR550963,ERR550964
ERR550796
SRR2100531
SRR2101007
SRR1172855,SRR1175089
ERR551067,ERR551068,ERR551069
ERR038260
SRR2100642
ERR552378
ERR551434
SRR2100315
ERR552705
SRR2100593
ERR552600
SRR2100030
ERR400369
SRR2101826
SRR2100543
ERR553077
SRR2100329
SRR2101267
SRR2100744
SRR1172861,SRR1175105
ERR552350
SRR2100852
ERR552830
ERR551715
ERR046819
ERR550704
ERR553009
SRR2101183
SRR2101155
ERR400537
SRR2099985
SRR1144750,SRR1146353,SRR1162841,SRR1166872
ERR552212
SRR2100446
SRR1144739,SRR1146364,SRR1162954,SRR1163425
SRR2100625
SRR2101167
ERR046761
ERR552880
SRR2101265
SRR2100460
ERR552945
SRR1169477,SRR1172266,SRR1180305,SRR1180462
ERR550921
SRR1173597,SRR1174327
SRR2100045
SRR2101254
SRR2100953
ERR551085
ERR551879
ERR046874
ERR047016
ERR550974
ERR046908
ERR552502
SRR2100513
SRR1173135,SRR1173774
ERR552813
SRR2100212
ERR553379
SRR998664,SRR998665,SRR998666,SRR998667
SRR1051196,SRR1051197
ERR552460
SRR2101061
SRR2100520
SRR1144833,SRR1146289,SRR1162968,SRR1163085
SRR1011503,SRR1019178
ERR553008
SRR1103397,SRR1162474,SRR1162774
SRR2100506
SRR2100055
SRR2101068
ERR400448
ERR552464
SRR2100426
SRR2100115
SRR2100041
ERR553346
ERR553085,ERR553086
SRR2100018
SRR2100076
ERR047009
ERR552555
ERR046751
SRR2100924
ERR552480,ERR552481,ERR552482
ERR038279
ERR038299
SRR1169549,SRR1172102,SRR1180216,SRR1183158
ERR552946
SRR1162764,SRR1165520,SRR1165587,SRR1166931
ERR551079
SRR2100662
ERR551447
SRR1180307,SRR1180405,SRR1181295,SRR1181348
SRR2101002
ERR551612
ERR046923
SRR2100505
ERR551201,ERR551202,ERR551203
ERR046759
ERR553167
ERR553174
SRR1172834,SRR1175117
SRR1172171,SRR1172359,SRR1180243,SRR1183100
ERR550835
ERR551546
SRR1172999,SRR1175156
ERR551087
SRR2100718
ERR551762
SRR2100729
SRR2099945
SRR2100960
SRR2100366
SRR2100769
ERR046862
SRR1173104,SRR1173286
SRR2100490
ERR551116
ERR551297
ERR046963
SRR2100171
SRR2100109
SRR2101073
ERR551552
SRR2100993
SRR1172950,SRR1175123
ERR551103
ERR551402
ERR550731
SRR1144746,SRR1146271,SRR1163147,SRR1163360
SRR2100980
SRR2101031
ERR551732
SRR1162900,SRR1165533,SRR1165588,SRR1166829
SRR2101237
SRR1172958,SRR1173250
ERR553000
SRR1166296,SRR1169043
SRR2099950
ERR551442
SRR2099987
ERR551167,ERR551168
SRR2100406
SRR1011520,SRR833218
ERR553311
SRR2100973
ERR552130,ERR552131
ERR400399
SRR2100582
SRR2100641
SRR2100153
ERR551420
SRR2100697
SRR1166154,SRR1169158
SRR1172942,SRR1175155
ERR552610,ERR552611
ERR400418
ERR551149
SRR1173692,SRR1174295
SRR2100702
ERR551901
ERR552943
ERR551646
ERR046788
[truncated: 4,757 more rows]
