# Supplementary material for: Genomic prediction of tuberculosis drug-resistance: benchmarking existing databases and prediction algorithms
Source: BMC Bioinformatics. 2019 Feb 8;20:68. doi: 10.1186/s12859-019-2658-z (PMC6368788; doi:10.1186/s12859-019-2658-z)
Supplement: Supplementary file 6 — The total number of samples available and the estimated rate of misclassification of phenotypic DST results for each drug. This file presents number of samples with resistance status among the 6756 TB isolates for each drug and the estimated rate of misclassification estimated from the latent class model. (XLSX 9 kb) [file 12859_2019_2658_MOESM6_ESM.xlsx]

## Sheet: Sheet1
Additional file 6 – The number of samples available and the estimated rate of misclassification of phenotypic DST results for each drug
drug	sample size	error rate	error rate 95%CI lower bound	error rate 95%CI upper bound
isoniazid	6731	0.0488783	0.0439092	0.0543695
rifampicin	6694	0.0364506	0.0321501	0.0412915
ethambutol	6454	0.106756	0.0993792	0.114604
pyrazinamide	5026	0.0996817	0.091607	0.108375
streptomycin	4831	0.140344	0.130734	0.150531
amikacin	1760	0.0494318	0.0399935	0.0608875
capreomycin	1935	0.0832041	0.0714679	0.0966266
kanamycin	1681	0.0577037	0.0472623	0.0702156
ciprofloxacin	457	0.030837	0.0175138	0.0521041
moxifloxacin	1216	0.0888158	0.0737174	0.10657
ofloxacin	2424	0.0655941	0.0562181	0.0763734
ethionamide	835	0.302994	0.272206	0.335621
prothionamide	540	0.311111	0.272626	0.352327
pas	469	0.181237	0.14803	0.21978
